# Supplementary material for: Identifying hub circadian rhythm biomarkers and immune cell infiltration in rheumatoid arthritis
Source: Front Immunol. 2022 Sep 27;13:1004883. doi: 10.3389/fimmu.2022.1004883 (PMC9550876; doi:10.3389/fimmu.2022.1004883)
Supplement: Supplementary file 2 [file Table_2.xlsx]

## Sheet: DECRGs
Supplementary Table 2 DECRGs between the RA and control groups.
genenames	GSM302859_con	GSM302864_con	GSM302866_con	GSM302870_con	GSM303533_con	GSM303522_con	GSM303523_con	GSM303525_con	GSM303531_con	GSM1332201_con	GSM1332202_con	GSM1332203_con	GSM1332204_con	GSM1332205_con	GSM1332206_con	GSM1332207_con	GSM1332208_con	GSM1332209_con	GSM1332210_con	GSM303364_treat	GSM303366_treat	GSM303368_treat	GSM303520_treat	GSM302872_treat	GSM302882_treat	GSM302896_treat	GSM302900_treat	GSM302924_treat	GSM302927_treat	GSM302933_treat	GSM302943_treat	GSM1332221_treat	GSM1332222_treat	GSM1332223_treat	GSM1332224_treat	GSM1332225_treat	GSM1332226_treat	GSM1332227_treat	GSM1332228_treat	GSM1332229_treat	GSM1332230_treat
NFIL3	10.9398	9.43067	10.1979	10.1238	12.2115	11.4917	7.88786	11.4558	11.4607	10.7269	11.6997	11.5599	11.1669	11.391	11.878	10.874	11.2125	11.6816	11.1114	9.9312	8.33493	9.02118	9.606	9.135	7.96299	8.8844	8.17488	9.86629	9.57232	8.5146	8.98083	8.53505	8.49739	8.1936	8.45247	7.97851	8.22595	8.38857	8.46281	8.88008	8.32171
EGFR	6.74077	7.83438	7.85966	7.27967	7.25809	7.66771	7.48929	7.79669	7.9344	6.77555	8.15217	8.19643	8.07333	7.70951	8.10349	7.45527	7.82443	7.97661	7.6283	5.97446	6.72354	6.20019	6.45639	6.8544	7.22476	6.34568	6.51129	7.62538	7.17517	6.29193	6.51856	6.30899	6.38731	6.34168	6.35179	6.23227	6.63507	6.71777	6.5018	6.68549	6.44375
PPAP2B	10.6332	10.5656	12.1756	11.5366	11.3091	11.0716	11.2879	11.1822	11.2929	11.6333	12.0887	12.1561	11.8821	10.9367	11.5864	11.2171	11.3717	11.7631	12.2319	9.73557	10.1545	9.51129	9.95478	11.5345	10.8891	9.92983	9.79782	11.5022	10.22	9.51691	10.1545	10.346	9.72592	9.55103	10.3385	9.72315	10.0786	9.78296	9.70193	9.47645	10.0643
FOSL2	8.87815	7.42693	6.96616	8.71566	9.71364	8.87815	7.19753	7.49787	7.51365	8.13254	8.82954	8.31837	8.4944	8.5942	7.95746	8.95284	9.15649	8.34924	8.67507	6.91644	6.98239	6.73884	8.28428	6.85517	6.35773	7.18529	6.40742	6.83836	7.25399	6.13835	7.02777	6.82969	5.63766	6.90603	6.78559	5.95296	6.34044	6.78474	6.49565	6.48135	7.06998
IL21R	5.78687	4.04875	4.17771	3.87634	4.98534	4.49685	4.19185	4.29496	3.51912	5.61085	4.71262	5.75969	5.178	4.26149	4.46125	4.55313	4.7239	4.61714	3.8687	6.87094	4.98341	6.65713	7.57985	7.58065	4.90277	8.0863	7.82641	4.04642	7.31629	7.53402	7.64698	6.78454	6.85543	6.33762	7.34579	8.18283	6.04278	7.11649	7.43189	5.89581	8.09738
EGR1	11.2878	10.4281	11.4337	11.1916	11.939	11.872	9.48586	12.8194	12.8194	10.4664	11.4501	11.655	11.8123	12.204	11.7838	11.3056	12.0506	11.2117	10.8172	10.9914	9.8569	9.03589	10.8301	10.1299	9.8569	8.95155	9.28751	8.99974	8.24752	8.84765	8.31497	10.1996	10.3681	10.5369	9.79804	7.91192	9.47503	8.85577	9.34022	9.01565	8.75971
GADD45B	10.2063	10.0616	9.17263	11.7211	10.7097	12.3606	8.20957	10.6829	10.8854	10.9133	11.4062	11.4708	11.0261	11.13	10.3645	11.588	11.0529	10.893	10.6882	9.04867	8.41903	9.48721	9.08985	9.08206	9.86953	8.72644	8.30513	9.40338	9.62234	8.71198	8.65917	9.45999	8.69732	9.6976	8.70309	7.87298	7.19147	8.19615	8.16036	8.86996	8.84233
KLF9	9.48533	9.0365	9.10532	8.39001	8.47835	10.4267	8.34444	8.14975	8.32612	9.91801	9.66807	10.0197	9.8157	9.43577	9.8517	9.03769	9.17002	9.66997	9.50011	7.3291	8.25619	7.54425	8.59284	8.45806	8.71797	6.99344	7.23379	8.83549	8.62091	6.67638	7.36322	7.54817	7.58969	7.04812	7.78697	7.04847	7.03425	7.75544	7.05132	7.75315	7.063
SLC19A2	9.23925	7.31088	9.25975	10.1487	8.12264	9.97684	6.55204	6.92708	6.77861	8.50265	9.6616	9.08644	9.37302	8.34136	8.78989	8.80705	9.3083	9.50892	8.63293	6.73874	6.69373	7.95533	7.19971	6.53378	8.0191	6.26195	6.90699	8.05133	6.84925	5.84379	6.39117	6.28448	5.97877	6.3384	6.43125	6.24391	6.67228	6.31384	6.28342	6.87445	6.31194
ZFP36	12.1194	10.7586	11.6005	11.7171	12.5753	12.849	9.88754	12.849	12.8724	11.4351	11.7285	12.0796	12.2537	12.7562	12.9403	12.8846	12.6071	12.3061	12.1004	12.0256	11.0976	11.0516	11.7548	10.0113	11.1025	10.0431	9.98082	10.6357	10.2928	10.152	9.77226	9.93282	10.8163	10.9901	10.6157	10.2692	9.59393	10.6007	10.2263	10.3236	9.99993
CDKN1A	10.3453	8.75038	9.2057	11.7387	11.3811	11.418	8.67182	10.4779	10.5484	9.13837	10.7548	10.6319	11.1863	11.1315	10.9015	10.7914	11.4686	10.3902	10.051	9.12985	9.09984	9.17777	9.93395	9.53011	8.95218	8.73222	8.54514	9.23685	8.75714	8.75339	8.71227	8.42506	8.56757	8.78721	8.51864	8.99424	8.28486	8.98675	8.66372	9.44002	8.9754
CCL5	7.61457	6.88993	5.42833	5.09742	6.11133	7.93929	6.76494	7.09989	6.93894	5.76372	5.31589	6.71846	6.35723	6.1666	6.51465	7.097	6.94423	6.29007	7.85877	8.98185	5.30033	8.05446	8.71566	9.41357	7.07219	9.3947	8.91719	7.10137	8.91589	8.96673	9.74845	8.42428	8.57313	9.55457	8.77464	9.52101	8.28224	8.5717	9.46354	10.3079	8.86788
PNRC1	10.7732	10.5114	11.4302	10.8026	10.9016	11.407	10.4131	10.6758	11.0692	10.6395	10.6001	10.1741	11.325	11.3416	11.6253	11.1461	11.325	10.7313	10.1514	9.74013	9.49174	9.70599	11.1154	10.0048	9.42684	9.82268	9.09018	9.81967	9.82075	9.36556	9.8692	8.83327	10.1046	8.75965	9.19047	10.3642	10.6468	9.88423	10.1466	9.45299	10.145
DDR2	8.90956	9.5603	9.8869	8.69748	9.65426	8.8587	9.66245	9.93433	9.86881	8.98002	10.5689	10.1634	9.00213	9.15219	9.05547	9.19006	9.6195	9.42727	9.93651	7.91641	8.69994	7.60093	9.03747	9.00838	9.05158	8.22396	7.4086	8.86009	8.75907	7.96856	8.09334	7.66228	8.50639	8.12567	8.49816	8.08034	8.53796	8.68739	7.67689	9.06808	8.09019
SOCS3	7.76381	6.29566	6.97394	8.21865	9.1581	8.45065	6.7372	9.37012	9.16544	7.51103	8.7383	7.94291	8.04927	9.66504	8.13286	8.11912	8.61099	8.26104	8.11694	7.87391	6.13907	7.13333	7.76351	6.89559	5.62121	6.46168	6.18781	5.99358	6.48444	6.41539	6.30638	6.28206	6.66597	7.52849	6.42154	6.09315	5.62275	6.69579	6.29718	5.3113	7.00032
MYC	10.8521	8.67256	10.1741	12.0465	11.3487	11.0762	8.28024	10.2315	10.1991	10.5715	11.2525	10.7616	10.9518	11.7082	11.2525	9.92896	11.2609	10.8508	10.5023	9.59751	8.68554	9.29836	9.84113	8.89645	9.15495	8.8122	8.13083	9.68077	9.46797	9.41997	9.41766	9.7821	9.09735	8.9055	8.93244	8.20219	8.06813	8.82296	7.91376	9.19978	8.31075
MAPK8	6.41932	5.76948	6.11946	6.35171	6.37104	6.01148	6.33811	6.05646	5.93803	6.01557	6.00305	6.69731	5.79639	6.47239	7.08945	7.25117	6.72029	5.79097	5.99615	5.02033	5.50558	4.55506	6.1357	5.26535	5.98121	4.11642	5.18748	5.51011	5.42409	4.70667	4.903	5.9127	4.92733	3.66064	4.28339	5.46859	5.4423	5.63517	4.6098	4.91103	4.1828
TIPARP	9.61898	8.94246	8.82299	9.91029	10.8569	10.3643	9.1749	11.4025	11.3707	10.6139	10.6648	10.2748	10.2872	10.6729	10.64	9.75566	10.5421	9.68202	10.6419	9.21875	9.11818	9.06808	9.88546	8.50162	9.25018	8.70112	8.91628	9.28927	9.50605	8.98931	8.59248	9.49049	8.59407	8.52217	9.01163	8.75608	9.18614	8.78707	8.2541	9.03476	8.26772
IER2	10.9691	11.1515	11.7269	11.4756	12.3361	12.5411	10.8298	13.4607	13.5352	11.7573	11.4205	12.4826	12.645	12.8051	12.1307	12.663	12.385	12.4973	12.4826	12.1978	10.7617	10.4488	10.0648	11.366	10.2298	10.9778	11.0193	10.4846	10.3345	11.1226	10.3616	10.9382	11.4671	11.729	10.9382	9.65472	10.1862	9.88161	10.7155	9.94018	9.83758
CYR61	11.3548	9.11352	11.0859	11.2346	11.2249	12.3526	7.95205	10.875	10.6915	10.8701	10.5336	11.2117	10.651	11.8256	11.8645	11.8144	11.5225	11.0239	11.2737	10.6463	10.2048	8.78251	9.99744	8.95492	9.76555	8.96881	8.83554	9.75079	9.5574	7.4265	8.92516	9.16279	7.99267	9.58957	8.65301	8.13513	8.61226	10.1996	8.72416	9.0247	8.5101
CEBPD	11.1986	11.3081	12.353	10.826	11.7437	11.9289	10.1923	10.8864	10.6686	11.2869	11.7195	12.0297	11.4757	11.7031	12.0521	11.9506	11.6038	11.9149	11.6112	10.3359	10.4494	9.96981	10.7853	10.3882	10.9044	10.8567	10.0599	11.2426	10.9455	9.60339	10.4955	10.4827	9.44488	9.59141	9.91067	10.4276	9.19329	10.9896	9.81153	10.8973	10.0582
IL2RG	7.5381	7.14352	6.97823	8.11379	7.164	7.69454	7.37493	7.26939	7.06824	6.61507	7.45284	7.30198	7.03722	7.87325	7.85728	8.34777	8.70916	5.62708	8.62197	10.1084	7.4042	9.60188	9.37734	9.64434	7.19607	9.10342	9.70285	6.96851	9.94288	10.5457	10.163	9.12335	9.61827	9.09775	9.3521	10.5652	8.40517	9.75821	9.98148	9.29992	9.06582
JUND	11.3612	10.8955	10.6952	10.1125	10.9884	10.9835	10.7049	11.4633	11.61	10.3834	10.8723	11.0336	10.8766	11.5766	11.4962	11.235	11.7403	10.9288	10.9429	10.7061	10.56	10.5821	10.8484	10.1085	10.1059	10.036	10.351	9.94511	10.4136	10.3958	10.0389	9.99633	10.0212	10.3345	10.2114	10.2504	10.1361	10.6049	10.548	9.66902	10.0126
PRKCB	7.4084	7.03661	6.65615	7.79916	6.1698	6.30072	5.85518	6.35619	6.16495	6.7277	6.70754	6.25241	6.69778	6.62946	6.65707	6.40088	6.30174	6.52521	7.04915	8.42021	6.62412	7.91988	7.90558	8.03788	6.13254	7.98235	8.09381	6.55031	7.91298	9.28962	8.51112	7.32256	8.6111	8.27965	8.66116	8.51492	7.898	7.62349	8.15067	8.12878	7.55455
ADM	8.63923	11.9985	12.0387	10.5681	9.35725	11.8694	9.73404	10.5703	10.5184	11.0259	10.0808	11.0333	10.9554	11.8389	11.677	12.7496	12.2585	11.1521	11.1208	7.70228	8.74051	9.49656	10.6206	8.7548	9.91267	9.51039	8.44061	10.2494	9.43271	10.1465	9.42003	9.38183	8.40648	10.0466	8.85257	7.89859	9.28412	8.35467	8.31233	9.25435	7.84532
PPP1R15A	8.57123	8.41885	8.23559	9.36924	10.4737	9.19903	9.30164	10.8875	11.1057	9.65879	9.95791	10.6463	10.5495	11.3439	9.54815	11.055	10.3421	9.74975	9.64011	9.92035	9.08454	8.70428	9.20766	8.82244	8.78728	7.62101	7.85574	8.45424	7.95561	8.22981	7.81511	7.94846	8.6595	9.00393	7.95868	7.80115	6.95324	8.02902	7.86647	7.70613	7.70302
IL27RA	5.84345	5.84838	6.60435	5.84284	6.26393	5.85406	6.54237	6.11218	6.42937	6.39595	6.54487	6.76182	6.25167	5.90775	5.79305	5.92522	6.12387	7.03894	6.50257	7.17	6.47055	6.75159	7.47286	7.66033	6.19391	7.08239	7.92143	6.59407	7.36993	7.80164	7.75053	6.7668	7.60474	7.02815	7.05265	7.66486	6.37523	7.3757	7.88875	6.70756	7.31812
NDRG2	8.33922	8.92218	8.96774	7.23576	8.44111	8.10055	8.94866	9.11286	8.81919	8.66712	9.4172	9.02301	8.26533	8.26575	8.31201	8.1517	8.10196	9.37909	8.63237	7.29988	7.92367	6.82593	6.51988	7.24528	8.08802	7.76032	7.18369	8.93957	6.9251	7.54082	7.25799	7.15723	7.43101	8.8474	6.66138	6.77494	7.3691	7.30506	7.23188	7.66631	7.11486
PXDC1	9.73226	9.68647	9.52445	9.65758	9.10289	10.2944	9.08661	9.35843	9.4467	9.45558	9.77502	9.09553	9.43514	10.2907	9.28453	9.696	10.1362	9.86531	9.48537	8.66432	9.1501	8.94382	9.36191	8.68458	9.39537	8.70251	8.64315	9.53513	8.70531	8.39298	8.74497	8.75043	8.25464	8.53639	8.13589	8.87346	8.61433	9.26336	8.95597	9.05158	9.00754
MAFF	9.29654	8.24163	9.70518	9.96675	8.98718	10.6633	6.24079	9.83302	9.67287	9.48788	10.1115	9.99274	9.75748	10.1676	10.5503	10.3111	10.8476	9.15922	9.01032	7.897	7.44876	8.51616	8.77559	8.63363	9.01137	7.33549	7.53592	9.67287	7.58995	6.52528	7.31598	8.09193	7.99939	8.09366	7.73576	7.24846	6.61768	7.44501	7.04794	6.63195	7.521
KLF4	11.3492	10.9891	11.5911	10.8247	11.8861	11.9635	9.0785	12.2461	12.5159	11.4322	11.8312	11.8511	11.8587	12.2602	12.4469	11.8056	11.7222	12.0281	11.7635	11.1251	11.2665	10.3016	11.0577	10.4803	11.209	8.87988	10.1216	10.9481	10.3108	9.30683	9.50946	10.4185	10.8417	10.5404	10.3373	9.39348	10.0788	9.61265	9.75838	9.22532	9.61106
HLA-DMA	10.2356	10.4369	9.35322	9.39002	11.1719	10.9058	11.0832	11.3649	11.4615	10.2399	9.50126	10.0515	9.73828	10.1162	9.53481	10.4941	10.0274	9.97496	11.299	11.1025	11.0939	11.8974	11.7897	11.269	10.7538	11.3563	11.5423	9.8036	11.7739	11.8324	11.9316	12.2646	12.2019	11.2203	12.2281	12.4346	11.2095	12.2281	12.0574	12.3443	12.2131
ADAMTS1	10.2854	8.55496	9.42403	11.0708	11.2105	11.0976	7.27346	10.1304	9.84276	10.0947	10.2166	10.3527	10.5202	10.6621	10.851	10.7074	11.178	9.96678	10.4662	9.33792	9.64717	8.40023	8.7466	8.20617	10.1494	9.35361	7.98361	9.43598	8.51204	7.78163	8.21195	8.6327	8.76066	9.00317	8.23002	7.70493	8.57418	8.77412	7.6464	7.56144	8.2448
JUN	10.2842	9.6399	11.229	9.31553	9.97809	11.5831	9.12715	11.669	11.9408	10.6095	10.2432	11.6886	10.173	11.0091	11.0965	11.3398	10.4979	10.4861	10.6095	10.5153	9.91183	8.69229	10.0272	8.70525	9.51052	8.84813	8.94955	9.09066	9.3408	7.577	8.0338	9.90931	9.87087	10.3313	9.47909	8.32358	7.72569	8.83184	8.42239	8.86373	8.13249
SH3BP5	10.9182	10.6245	10.8847	10.1184	10.2644	10.3743	10.1089	9.98288	10.3164	9.40184	10.6413	10.3936	10.8582	10.3486	10.8366	10.09	10.9441	10.9791	10.3002	9.39102	9.8831	9.66524	10.0889	9.71016	10.201	9.59636	9.39363	10.2532	9.9878	9.48953	9.78159	9.53666	9.555	9.37137	9.50583	9.66501	9.91679	9.9414	9.93628	9.81001	9.4324
TOP2A	5.63858	5.91616	3.32718	1.48992	5.86321	3.95861	5.61138	4.91296	4.57614	4.75947	3.62069	4.13071	4.44095	3.13449	5.4771	3.33505	4.39159	3.84036	4.04876	6.23283	5.25852	5.46407	5.3713	5.89021	3.88895	6.85796	7.21047	5.3507	6.19585	5.39649	6.49046	6.71334	6.81731	6.78787	6.94202	6.59809	6.94999	6.52496	6.40972	6.28725	6.38118
ID2	9.51437	9.83997	10.0191	10.1197	10.0822	10.808	9.62458	10.2748	10.3331	8.85543	9.23022	9.67244	9.93087	10.8382	10.2373	10.962	10.7084	10.0297	10.0297	9.22676	8.9352	9.47515	9.49956	9.66615	9.10888	9.26121	9.08777	9.01583	9.25081	8.7568	9.44714	9.52099	9.25525	8.82723	9.19466	9.50417	9.20785	9.25812	9.53867	9.05508	9.08731
BAG3	10.084	9.57979	9.68689	10.7354	9.92103	11.3448	9.2336	9.46805	9.67176	9.39583	10.3872	10.3755	10.2624	11.2308	10.9989	10.6478	11.2059	10.0273	9.9093	9.05155	9.41052	9.35638	9.2445	9.36761	9.87638	9.69031	9.43583	9.8622	9.31733	8.43336	8.92954	8.76166	8.44904	9.25241	8.65694	8.80891	8.92663	9.434	9.48511	8.44856	9.13359
EBF2	7.29126	6.94579	7.08472	6.05998	7.42977	6.69549	7.51084	7.88079	7.22699	6.4801	6.37837	7.34494	7.68707	7.98053	7.41009	7.40577	7.71136	6.87392	7.1099	5.49452	6.17806	5.48306	7.25017	6.43229	5.79696	6.83078	5.48306	6.24604	7.20603	4.37951	3.89483	5.81747	5.27154	6.9701	5.58505	6.1636	5.87476	5.84	5.86032	5.93963	5.50456
ATF3	9.98514	8.6032	8.17664	9.54892	11.9599	10.6954	6.9938	11.1963	11.3868	9.83417	10.368	10.564	10.511	12.0973	11.6586	11.059	11.158	9.95665	10.6512	9.8057	9.31634	8.839	10.6349	8.71642	8.22222	8.03192	7.81928	9.02281	8.38561	7.43264	7.93465	7.9775	8.34181	8.94007	8.01546	7.90895	7.51428	7.69266	7.35468	7.3384	8.10911
AR	5.83422	6.28321	7.08306	6.08331	6.36863	6.64113	7.00594	6.8703	7.00547	6.24735	5.81291	6.42355	6.01672	6.76564	6.91295	6.48053	6.56084	6.95617	7.02423	5.67646	5.90201	5.73647	5.76727	5.44619	5.89314	5.72408	5.12387	6.76386	5.63194	5.73554	5.31807	5.45963	5.66514	6.21735	4.99343	5.44974	6.66689	5.77485	5.83823	5.75615	5.85652
PTPRC	8.74916	8.40214	6.83744	9.98444	8.84205	8.53068	8.20921	8.57604	9.0352	8.9653	8.07592	7.82985	8.09173	7.51544	8.0312	7.32025	6.69632	7.94466	8.57425	9.6311	8.23727	9.89026	10.4153	9.08365	7.86306	9.38736	9.84244	7.6418	9.60763	10.2058	10.2417	10.2596	11.2203	9.99295	10.3288	10.5872	9.85763	10.2999	10.07	10.3116	10.0232
BLVRA	8.53035	9.44212	8.88354	7.95425	9.02456	8.51269	8.69016	8.53921	8.3613	9.30308	8.67535	8.29625	8.28506	8.33377	8.84915	8.54146	8.536	8.72214	8.69814	9.45753	9.0531	9.55684	9.26171	9.51732	8.78316	9.09506	9.10639	8.7168	9.14555	9.20377	9.82597	9.5131	9.36538	8.98874	9.05307	9.23114	9.485	9.08371	9.32031	9.32031	9.45929
WNT5A	5.9729	3.57747	4.59694	5.16287	4.36238	4.70416	5.84867	4.77601	4.2709	5.14089	4.3975	4.5494	3.72825	5.56977	6.08748	4.65398	5.06685	4.66646	5.40954	6.57959	6.10505	7.25431	6.61564	5.42303	4.76963	6.2947	5.25451	5.4003	6.44861	6.13477	5.63782	5.31667	5.66395	5.66509	6.46068	6.17606	6.14788	6.29868	6.47057	7.12768	6.47041
NR4A1	8.28204	6.13232	7.31265	7.42706	10.9709	7.6359	6.34362	9.41984	8.76751	6.1529	9.10453	8.33612	9.04024	8.16199	7.79874	8.88747	10.0322	8.28894	7.91246	7.59065	7.38842	6.49332	7.47696	6.30383	6.47636	6.33063	5.88171	6.83099	6.57725	6.34835	6.27737	6.23968	6.12568	6.26351	6.5354	6.41625	6.62874	6.19587	6.85613	6.04597	6.60614
SFSWAP	8.276	7.98711	7.83667	8.32628	7.92195	8.03851	8.11216	8.3319	8.51086	7.5526	8.08349	8.29161	8.00545	8.39478	7.93601	8.12124	8.37548	7.82026	7.73966	7.70648	7.43022	7.60028	7.9875	7.71166	7.3033	7.59623	7.33822	7.61905	7.64395	7.6505	7.44967	7.523	7.32286	7.65491	7.60996	7.18578	8.1534	7.65344	7.83333	7.718	7.27457
MX2	8.3547	8.30635	8.57926	9.52157	8.00473	8.43316	7.94396	7.99427	7.84958	7.94169	7.74713	8.27692	8.0628	7.76661	8.25841	8.23276	8.33287	7.91823	8.33874	10.0649	8.10317	9.33509	8.66946	8.96224	8.71525	8.86017	8.74309	8.3345	8.78978	8.90628	8.82007	9.71657	9.35769	8.91536	9.63131	9.13085	8.86452	8.795	9.32005	9.29855	8.75676
AKAP1	7.45401	7.97602	8.43002	8.43402	8.01955	8.42392	8.21547	8.34387	8.45384	7.97983	8.08545	8.3265	8.32972	8.60368	8.71915	8.329	8.50316	8.3773	8.94586	7.7157	7.68175	7.68365	7.54584	7.71666	8.08094	7.35476	7.48393	9.04734	7.04499	7.34052	6.99372	6.49976	7.21661	7.4128	6.9905	7.66434	8.12408	7.54661	7.5792	7.30145	7.36387
TLR7	6.24486	7.88757	5.66333	4.55713	7.06504	5.2329	7.46073	7.78323	7.3562	7.10462	7.03646	5.29696	6.84998	6.64337	7.6191	4.62404	5.49068	6.9165	6.00159	6.92123	7.87159	8.31371	7.43389	6.91775	8.3009	9.04015	8.88739	6.11248	8.25981	7.85183	8.46685	7.93391	8.7888	8.16325	7.61532	8.97751	9.72527	8.31446	8.6172	7.86755	8.78561
FOXO3	10.3641	10.674	10.4392	10.9237	10.2231	11.0082	11.0082	10.6667	10.6815	11.4444	12.1157	11.7825	10.9309	10.355	10.9952	9.98694	10.7228	11.1995	11.7336	9.69487	10.0159	9.79779	9.99126	10.6301	10.451	9.92519	9.83557	10.8562	10.431	10.1806	10.4176	10.0007	9.38268	10.213	9.62087	9.42004	10.0783	9.32492	9.7287	10.5126	9.42052
FAH	7.16138	8.58748	9.3766	8.32442	8.72023	8.75845	8.16867	8.65844	8.62479	9.12571	9.25107	9.41732	9.43876	7.54628	7.99702	7.61184	7.20929	9.09746	8.3743	7.59583	8.07892	7.58135	6.75127	7.82206	7.65621	7.21309	7.39046	8.22037	7.29027	6.64276	7.32786	7.83005	7.62383	7.68168	7.02348	6.97375	7.60719	6.77122	7.39242	7.7955	7.3321
ALOX5	7.43283	7.72919	6.3686	8.85303	7.98598	8.21942	7.37429	7.89435	7.72036	8.24894	7.13169	7.32125	7.55083	6.9261	7.34384	7.38338	6.70692	7.36835	7.20079	8.03694	7.70443	8.76049	9.55789	8.49596	7.31277	8.55878	9.19478	7.01689	8.23847	8.43038	8.95367	9.43515	9.37359	9.15287	9.13481	8.85667	8.49217	8.73362	8.6672	9.00802	9.1669
TRHDE	3.86371	5.77974	7.58176	7.63045	5.65209	6.35877	3.94679	7.43412	7.68733	6.67011	7.41143	7.77726	7.59251	7.80875	8.32504	5.08552	5.41341	7.169	5.01754	3.0176	1.55547	2.77559	3.18823	5.0878	5.85259	6.0918	4.64176	6.24703	1.64724	5.17252	4.71824	3.19324	4.96404	3.6485	4.00694	2.9345	6.66469	2.19092	2.6467	2.74973	4.5722
IL7R	9.52967	6.30916	6.69298	7.01398	7.68649	6.80433	7.81692	7.0547	7.29679	6.74526	6.727	7.59229	7.21072	6.63953	7.51082	6.96812	7.27596	7.05816	8.37057	8.7934	6.42394	8.64163	10.0691	10.2917	6.51421	8.90725	9.46925	6.93776	9.76105	9.62665	9.89063	9.06779	9.82135	8.43543	10.1363	10.8925	7.75401	9.07341	9.89998	9.57144	9.86063
CD14	10.9708	11.8499	9.62108	10.6025	11.7544	10.8817	11.3753	11.7122	11.4304	11.1144	10.7398	10.0047	10.6623	11.804	9.64759	11.0387	10.0907	10.8477	11.5112	11.7418	10.8886	12.0085	12.5978	11.6108	11.3506	12.6326	11.9398	10.6513	12.4434	11.8005	12.489	11.9944	11.9168	12.7704	12.4457	13.0016	11.5382	12.7164	12.6395	12.8206	12.7522
SPRY2	8.53849	7.50066	10.0509	8.78906	8.55011	8.45362	7.1298	8.43836	8.1237	9.18439	8.82577	9.767	8.95947	8.43715	9.58175	8.18183	9.09185	9.50496	9.42378	7.99918	7.52367	7.86433	6.74763	7.47655	9.17425	7.97126	7.36373	9.41284	7.62213	6.36098	6.90047	7.01799	6.68514	7.39224	6.47628	6.66071	7.65008	7.53475	7.23334	7.07305	7.38734
FKBP11	8.95592	8.94475	8.67046	8.79851	9.12543	8.65263	8.8893	7.96904	7.98453	8.44581	7.9934	6.81591	8.9458	8.19846	7.93342	8.83181	9.27232	7.87494	8.02216	11.1585	8.20565	11.2634	8.59381	9.4835	7.88962	10.5741	9.67467	7.46433	10.6307	10.5452	10.0358	10.6622	9.96862	9.95807	10.9707	10.6844	10.3383	9.52715	10.6417	10.4264	10.6698
ZBTB16	9.12845	9.38159	10.8499	7.22779	8.88732	11.049	9.62533	7.92368	7.77318	9.84293	11.2682	11.1894	11.092	10.2579	10.38	8.32647	9.16345	10.9914	11.4127	7.84828	8.39147	7.32695	6.17388	10.4329	6.94395	6.4163	6.60319	11.6721	7.99296	7.37046	8.26979	6.83648	6.66149	7.10409	6.91816	7.14284	7.34894	6.32133	7.29191	7.58939	6.57274
IL10RA	9.01129	9.96552	8.58085	8.43399	9.57023	8.59097	9.14231	9.90662	9.85472	8.52717	9.13514	9.05445	9.40862	9.22161	9.13846	8.27696	8.35934	9.55781	9.0995	10.0867	9.32243	10.1307	10.1581	9.67118	9.32592	9.8982	10.1498	8.50276	9.84494	10.5375	10.3742	9.52561	10.506	10.1575	10.254	10.0679	10.1871	10.0326	10.3675	10.611	10.2472
DLC1	9.31852	8.52492	9.1378	7.59993	9.10103	8.85288	8.76099	9.67874	9.5405	8.75893	8.97632	9.93275	9.64097	9.49803	9.2248	9.16916	9.59884	8.83021	8.67234	8.53307	9.1397	7.91592	8.27816	8.49003	9.01179	8.42028	8.2563	8.99625	8.21747	7.92805	7.88545	8.01384	8.03345	8.20427	8.23341	8.01587	8.59636	7.99819	7.83307	8.01982	8.04369
JAK2	7.04245	6.479	6.44815	6.29076	6.43053	7.003	6.35931	6.32144	5.70047	6.58369	7.11878	7.47561	5.94536	6.93057	6.52668	7.64124	4.58617	6.00977	6.51808	7.33735	6.41385	7.9527	7.67834	7.51479	6.8888	7.72873	7.52559	6.95058	8.01284	7.40223	8.29432	7.15063	7.47794	7.23464	7.93866	8.33452	7.07781	7.90964	7.28702	7.44087	7.61121
IGF1R	7.15768	7.28462	8.03924	7.50243	7.07905	7.0356	6.74317	6.84481	7.21651	6.03456	7.19456	8.1506	7.2017	7.69423	7.29344	6.34283	7.57409	7.87888	6.43912	5.17628	5.56899	6.0858	6.61066	7.12165	6.92543	6.25275	6.32971	6.78345	5.94809	6.24806	6.39595	6.26577	6.02746	6.45605	5.46435	6.66748	6.06879	6.69634	6.34257	6.70587	6.61184
FERMT2	9.4005	9.07632	10.0757	10.7217	9.60761	9.95374	9.44317	9.3797	9.61125	9.50835	9.93731	9.96646	9.90949	9.80624	10.104	9.70434	10.3273	9.61689	9.5667	8.92714	9.64622	9.65234	9.24056	9.35611	9.51526	8.78978	9.00823	9.84656	9.05298	8.6929	8.78511	9.18794	8.61864	9.09719	8.87453	8.62516	9.55441	9.18708	9.1659	8.48683	9.17118
NPAS2	6.11735	5.96875	6.61978	7.43246	6.66521	8.25987	5.22148	5.33216	4.93128	6.6178	7.00576	6.57614	7.25057	6.36249	6.35106	7.16286	6.56835	6.94422	5.47849	5.20162	5.71048	5.12211	6.19208	5.312	5.89226	5.65955	5.36731	5.76001	5.29047	5.51221	5.21621	5.96986	4.45142	5.68305	4.63738	5.11193	5.17601	5.63907	4.89756	5.34292	5.36509
CSF2RB	9.55265	8.75211	8.1947	10.3591	8.63886	8.35562	8.48342	8.55185	8.59993	8.34018	7.94858	8.0012	8.92607	9.44329	8.83724	10.5602	9.02597	8.173	8.1615	9.68295	8.96647	10.4619	10.604	9.85215	8.84942	9.48952	10.3023	8.47069	9.77215	9.76095	10.5966	9.72536	9.94967	9.51318	9.99423	10.7003	10.1459	10.2221	10.0708	9.9583	10.1692
RLF	8.12196	8.30129	8.30235	8.8692	8.27369	8.81758	8.2017	7.91429	8.27232	7.77973	8.19909	8.70846	8.65057	8.69999	9.06073	8.79581	8.71705	8.01119	8.09632	8.11311	8.22006	7.93572	8.53296	7.6243	7.67115	8.33896	7.99738	7.63392	7.80739	7.48997	7.29974	7.34492	7.88318	8.13566	7.85673	7.72262	7.89389	7.71123	7.55017	7.64807	7.30708
RBMS1	11.0412	11.0099	10.3399	11.2703	11.0269	11.3403	10.7601	10.9323	10.8532	10.7167	10.8613	10.7256	10.7017	11.0898	11.0305	11.1446	11.0588	10.7067	10.9458	10.3824	10.2418	10.4863	10.6528	10.4187	10.5175	10.4277	10.1716	10.9997	10.7527	10.6417	10.7114	10.7371	10.2942	10.4003	10.1465	10.2858	10.7352	10.7744	10.2584	10.2624	10.3913
WDR43	7.83043	7.47826	7.64455	9.27047	6.89995	8.69998	7.07168	6.95806	6.99539	7.50537	7.18193	7.10106	7.70905	7.72834	8.22458	8.05012	8.33648	7.44603	7.62033	6.28508	6.49196	6.92019	6.88802	7.06766	6.73723	6.83606	7.58977	6.755	7.05095	6.92614	6.76762	6.12826	5.91878	6.53981	7.15187	6.3761	7.48709	6.90178	6.91605	6.97951	6.9586
ISG20	6.90156	5.70923	6.87419	8.17198	5.78437	6.56591	5.90458	5.29804	5.14187	5.60204	6.66358	6.15826	6.22182	6.22568	5.67918	6.72997	7.1059	6.57461	6.09406	9.23334	5.55046	8.22383	6.00753	7.92678	6.20332	7.40324	7.62485	6.86589	8.31788	9.05656	8.21947	8.87401	7.81486	7.44828	8.75817	8.16673	6.91349	7.07853	8.41397	7.96319	7.35693
ST8SIA1	3.88097	3.84857	3.65695	0.655434	2.76561	3.68549	3.84609	3.99965	3.55688	3.26536	4.21616	4.51201	2.59529	3.34081	5.70613	2.07308	2.93108	3.15871	3.59194	5.09533	2.77552	4.05652	3.6895	4.13212	5.49316	5.57227	5.38404	5.10309	5.71769	6.82447	5.85485	5.122	6.99222	3.69169	4.59889	5.59725	4.6327	5.32165	5.69754	5.03188	5.06671
TYMS	7.68675	7.66258	5.1842	5.16788	8.21522	6.0475	7.35973	6.52919	6.54846	6.86077	6.05571	6.33007	6.65963	6.34769	6.89804	6.77878	7.26327	6.43522	6.76407	8.43291	7.1688	6.90906	7.49133	8.02406	6.78954	8.51141	8.19114	6.72621	7.89956	8.03542	8.40777	9.05338	7.80892	8.67403	8.54764	7.20983	7.33914	7.71916	7.52368	8.14451	7.58482
SOCS2	8.61696	7.23364	9.29633	9.60074	7.4409	8.76193	7.29371	7.86645	6.96234	8.12335	7.85831	7.66181	8.70481	8.78384	8.62018	8.40941	9.62421	8.16918	8.47201	7.58843	7.38254	6.96761	6.12184	7.37433	8.3744	7.60025	7.21908	8.29937	7.31932	7.19011	7.50853	7.30222	7.11175	7.14662	6.96003	7.20464	7.17074	6.86235	6.98164	6.95004	7.28283
MKNK2	10.2787	11.0484	12.0751	10.0963	10.2132	10.385	10.3059	10.5904	10.5241	10.3099	11.9855	10.6756	10.7755	10.4497	11.4598	9.7653	10.399	11.2422	10.73	9.55381	10.3263	9.60749	10.0981	10.0206	9.7392	9.98288	10.1702	10.9704	9.83591	10.0385	9.74077	10.1209	10.0642	9.93085	9.75304	9.53856	9.84767	9.52432	9.8743	9.79554	9.53439
NR4A3	8.87328	5.38476	5.27614	8.1087	9.064	7.23772	5.53329	7.17233	7.17351	5.21767	7.24246	6.57708	7.29939	6.1436	7.04972	7.56479	9.61328	5.49317	6.12763	5.62771	5.21781	6.4565	5.27162	5.65094	4.86626	5.24465	5.78269	5.72335	4.37577	4.45654	4.82436	5.84121	5.64971	5.62381	5.74866	5.01557	6.0507	5.25722	5.35816	5.24184	5.89912
RGS16	8.63567	7.32061	6.51924	10.8925	9.90064	10.0164	7.88692	11.0953	11.1383	9.02586	8.92724	8.59247	9.16436	10.5932	9.98744	10.5002	10.126	8.01079	9.31465	8.95007	7.84734	8.13567	7.86247	8.373	7.11257	8.01438	8.38308	7.20269	7.20589	7.76742	7.36274	7.57178	8.49019	8.54687	7.50746	7.72312	7.21638	7.81883	7.61372	6.90166	8.25404
HAS1	10.7999	10.1292	6.87542	12.1359	12.3135	10.6614	8.89619	10.1238	10.5594	9.69092	11.462	9.83198	11.4511	11.3987	11.0169	10.5705	11.9588	11.5493	8.96748	9.67534	9.58635	9.57389	9.08079	9.25798	8.91868	7.48701	9.51277	7.32291	9.32884	8.46681	7.90188	10.0682	8.19033	7.15877	9.12014	8.47018	8.30653	7.71637	8.67547	6.3337	10.7789
CCNL1	10.1113	9.23533	9.32983	10.4066	10.7769	11.2119	8.39113	11.7228	11.86	10.6026	10.4937	11.0039	10.9718	11.4373	11.4182	10.911	10.9305	10.3949	10.6594	10.9791	9.84499	10.3661	9.89218	8.70298	8.79663	9.18964	9.62767	8.97645	8.68278	9.89218	9.47467	8.87627	10.5931	9.93646	9.72856	8.46095	8.17051	8.41364	8.64054	9.51774	8.38636
MED13L	7.99407	8.33486	8.01475	8.19537	7.90247	8.25347	8.39589	8.21375	7.97099	7.37472	7.76263	8.46462	8.47374	8.4612	8.4705	8.07823	8.23747	8.09767	8.29597	7.83091	8.21031	7.58155	8.19537	7.76037	7.70454	7.79239	7.73654	7.75151	7.77098	7.1661	7.46201	7.42151	7.40916	7.7329	7.55381	7.865	7.91416	7.69052	7.72058	7.67404	7.44802
DYRK3	8.18109	6.38588	7.30478	7.40037	7.35309	6.51386	6.85411	6.6208	6.19516	7.07884	7.202	7.31547	7.46761	7.93771	7.4284	7.66195	8.24992	6.69721	5.53119	5.3809	6.30236	6.39403	6.57307	5.63807	6.46513	5.31612	6.20195	6.08336	7.14462	5.85287	6.48414	6.64799	7.28575	6.19051	5.27104	4.726	6.57003	5.98676	5.31053	6.2909	5.00942
GPRC5A	8.72722	8.26657	6.41388	11.8546	10.8442	9.67398	7.49675	8.49967	8.76736	7.96123	9.42888	8.91296	9.84083	10.6592	9.40526	9.95503	11.7794	9.14644	7.28124	6.78707	7.67379	8.42508	7.11262	8.42656	8.12161	5.33031	8.48978	8.00817	8.03941	6.47185	5.45833	8.12754	6.96805	5.95263	7.54483	7.3166	7.75196	6.39501	7.42544	4.43042	8.28614
GNA11	8.5367	8.72684	8.52898	8.61733	8.44796	8.80541	8.55597	8.94759	8.69037	7.96472	8.45633	8.36225	8.60228	8.70278	8.46186	8.43463	8.73819	8.74107	8.83054	7.83763	8.20436	7.90497	8.26456	8.33064	8.41269	7.85985	8.17002	8.66795	8.2728	8.02944	8.08884	8.15607	7.64227	8.38437	7.97559	8.4086	8.0206	8.47773	8.37316	7.94796	8.29283
TSC22D2	7.24887	6.46678	7.23676	7.69583	7.06437	8.01966	6.4828	7.45294	7.37295	6.6058	6.93068	7.17935	7.04096	7.63057	7.8561	6.61803	7.71397	6.9369	7.2325	6.28897	7.25857	6.81226	6.40212	5.66055	6.73022	6.32905	6.62749	6.68851	6.28811	6.62835	6.47308	6.14032	5.94177	7.14629	6.71644	6.18534	6.53511	7.08995	6.2728	6.36518	6.85949
TLR8	1.33582	2.52442	1.78482	6.07849	5.71558	1.54505	2.17079	5.24512	4.04907	6.8437	3.30405	2.82764	2.75513	3.52591	3.39017	3.48322	3.40924	3.51255	3.69132	5.6681	5.2229	7.10755	7.36672	3.39635	3.60981	4.42258	5.85008	4.96679	6.22607	6.29811	7.28406	3.03232	7.95221	7.29066	5.54291	7.19973	4.5356	6.60834	4.31303	6.65889	6.85283
ACACB	7.12647	7.82989	11.3596	5.79456	7.13139	9.04248	7.1837	7.83685	7.75465	7.86055	8.81025	9.431	9.29025	7.47048	8.14351	6.42644	7.59655	8.99896	9.43813	7.16929	6.73492	7.77164	6.35278	7.29967	6.63383	6.02456	6.36421	8.42929	6.07188	6.3169	6.10804	6.66202	6.59129	6.47295	6.85041	5.42203	6.64426	5.90423	6.49317	6.60027	6.51238
CD47	9.12056	9.26867	8.96541	10.3426	9.8466	9.88494	9.37908	9.39753	9.67874	9.45849	9.08866	9.19358	9.40194	9.29236	9.54373	9.56284	9.30545	8.8542	9.46171	9.98992	9.76153	10.2785	10.0303	10.0961	9.72763	9.81249	10.3972	8.92739	9.89596	9.91134	9.87016	10.1582	10.2016	9.62658	10.2409	10.4183	10.0722	9.92619	10.2032	9.67604	10.467
RND3	11.6852	10.5598	9.91706	11.6982	11.639	11.3592	9.40045	9.81253	10.0476	10.9963	11.1668	11.0954	11.3697	11.6388	11.5711	11.1329	11.3156	10.8624	11.4613	10.3161	10.7598	10.3706	10.5434	10.5187	10.8733	10.8507	9.38182	10.4426	10.1268	9.13862	9.93616	9.41251	9.3367	9.73345	10.0717	9.53779	9.70725	10.0378	9.11515	9.86748	10.3927
HNRNPU	10.1533	9.69495	10.0339	10.6212	10.1938	10.4711	10.267	10.378	10.3677	10.5604	10.2734	10.6528	10.488	9.90419	9.99063	10.3275	10.1207	9.78723	10.0444	10.0755	9.65276	9.48133	9.90149	9.88593	9.38867	9.83906	9.88756	9.84747	10.0356	10.1241	9.87102	9.86295	10.1894	9.86975	10.0895	9.47167	9.74378	9.72366	9.45063	9.4892	9.34693
TOB2	8.32191	8.47824	9.03795	8.24431	8.20971	8.73382	8.69056	8.49532	8.55024	8.13633	9.07953	9.07482	9.16841	8.22116	8.74137	6.86376	8.44044	9.06544	8.58613	7.05414	8.0001	7.62122	8.07746	7.97763	8.27386	8.19578	8.42386	8.33796	7.81712	7.02025	7.46155	8.00253	8.03775	7.98361	8.20605	7.4765	7.61902	7.53506	7.71525	7.45213	7.79518
SKAP1	7.71597	7.2587	7.16905	6.86364	6.85913	7.51273	6.88051	7.46323	7.15387	7.39899	7.36256	7.41399	7.29512	7.23237	7.4466	7.60595	7.28053	7.03976	8.06516	8.68566	7.39703	8.112	7.28159	8.38195	7.23132	8.32084	8.42923	7.08619	8.40365	8.60111	8.14158	7.37507	8.01524	7.36404	7.80637	8.38911	7.92149	7.97274	8.28882	8.65877	7.7335
HNRNPA0	10.0042	9.5334	10.0796	10.1973	9.21553	10.1575	9.22253	9.2441	9.30148	9.08152	9.52088	9.82863	10.1404	9.15048	9.55638	9.88112	9.42905	9.80856	9.56022	9.06628	9.26607	8.93611	9.1806	8.90728	9.52334	9.20431	8.94917	9.23161	9.28026	9.27764	9.23662	8.94398	8.80936	9.05284	8.92721	9.20127	9.60028	9.27966	9.1992	8.95046	9.11109
OPN3	9.01793	7.75561	7.80827	7.02693	8.38051	7.23678	8.27274	8.03334	8.14581	7.74912	7.94599	7.81765	7.61018	7.26702	8.23258	7.91648	7.62362	8.07667	7.53883	8.49818	8.57039	8.09011	8.32515	7.96268	8.34609	8.28527	8.3418	8.49268	8.17565	8.93671	8.47673	7.95149	8.4124	8.58529	8.20111	8.61763	8.68132	8.85492	8.7914	9.03783	8.53865
ABCA8	8.4329	8.85627	10.5183	7.95313	8.84056	9.53337	8.29841	9.21677	9.40072	10.1487	9.73947	10.4051	7.89626	9.12407	10.4745	8.25717	9.05031	9.67312	8.72551	8.45054	7.13671	8.54947	4.86753	9.22244	9.29527	7.6029	7.14159	10.2042	5.73237	7.60607	6.51634	7.78911	7.50596	8.89769	7.2642	6.4713	8.704	6.65096	7.67806	6.45339	7.02628
PHLPP1	6.03108	6.56057	6.81161	4.53497	6.18361	5.9241	6.14292	6.73455	7.17582	6.13533	6.52708	6.93822	6.54844	7.22555	7.34104	5.44342	6.29383	7.2122	6.67225	5.22635	6.20366	5.25533	4.99913	5.59913	7.11235	5.31799	5.74813	6.4356	5.32001	5.49603	5.30832	4.83154	4.46575	5.24719	5.14814	5.44588	6.22818	5.58625	5.03801	5.25863	5.64476
STARD7	10.199	10.4291	10.1413	10.6701	10.2092	10.4314	10.6422	10.308	10.146	10.1595	9.90574	10.4111	10.1586	9.56183	10.625	9.40532	9.98613	10.5095	10.6506	10.6828	10.4765	10.8341	10.0425	11.0043	10.335	10.8818	10.9351	10.6329	10.4247	11.0785	10.6888	10.3059	10.8485	10.4127	10.7914	11.1737	10.9229	11.0289	11.0992	10.9008	10.9483
LDB3	6.12997	6.21373	6.51129	4.87547	5.96289	5.76693	7.18651	5.71866	6.43709	6.20846	5.5836	5.94487	6.11028	5.92999	6.52379	5.42188	6.1292	6.03817	6.55101	5.02721	5.76283	4.66081	5.08776	4.61273	5.71215	5.01106	4.30296	6.25448	4.05587	4.94749	5.11259	5.20668	4.45756	7.72613	4.20597	5.08565	5.27962	4.75206	4.81244	4.39217	5.20141
FAS	8.06975	6.86411	7.69717	7.06116	7.45147	7.33425	7.18022	7.14419	7.3267	7.41538	7.54239	7.43334	7.65117	7.81148	7.71525	8.38368	7.42746	7.32712	7.55846	8.4075	8.10472	8.27588	8.4129	7.95134	7.8985	7.64902	7.8234	7.83923	8.62554	8.51864	8.6514	7.79742	8.60679	8.19824	8.36972	8.64341	7.39128	7.93268	7.34504	8.09855	7.43095
DCAF16	7.24066	6.7908	7.43843	7.36285	7.4686	7.13876	7.59479	7.64361	7.86789	7.01884	6.93674	7.74254	7.18026	7.62155	6.83011	7.5067	7.07335	6.88592	7.60698	6.40999	6.73968	6.47052	7.28237	7.11533	6.72297	6.99865	7.03323	6.93759	6.76718	6.24273	6.81307	6.21805	6.85354	7.08546	6.99371	6.741	6.79778	7.05271	6.91796	7.24101	6.75086
MARCKSL1	10.3991	7.6804	8.26941	8.35071	8.35356	7.89242	8.71929	7.81107	7.37374	7.69177	7.60952	7.64467	8.19372	8.5231	8.1751	9.04075	9.03455	7.85592	8.7125	9.43248	8.91778	8.16736	8.90309	9.12022	8.45183	9.70451	8.90982	8.52553	9.39987	9.54659	9.38615	8.71508	9.49793	9.53474	9.25109	8.9211	8.97396	10.0372	9.64507	9.34201	8.85026
TSPYL2	9.59534	8.54363	8.99427	9.14809	8.29422	8.94367	8.75569	9.73522	10.0834	8.86154	9.31391	9.6872	9.73888	10.055	9.43038	9.22871	9.62706	9.61064	9.88761	9.54012	9.50124	8.81611	8.57866	8.32088	8.99945	8.624	8.7479	9.11454	8.111	9.03731	8.16632	7.68077	8.57921	8.06081	8.07699	8.28393	8.81368	8.68496	8.35797	8.87821	8.60689
PRF1	7.30592	7.34927	6.99043	6.61076	6.3062	7.26665	5.93971	6.77783	6.35439	6.23765	6.22315	5.88194	6.44696	6.08007	6.06211	7.66319	7.55936	5.47948	6.73031	8.02423	5.29902	6.79921	6.33892	7.49126	7.09813	8.47301	7.84112	6.30283	8.46099	8.56748	9.45887	8.21607	7.99753	8.54907	7.64226	8.58491	7.37428	8.02863	7.73693	8.76061	8.1436
GADD45A	9.89464	10.1925	9.64745	7.68649	9.98613	9.58391	9.29338	9.35112	8.94999	11.3191	10.5538	11.0908	10.4116	10.5097	10.8071	10.8145	10.4002	11.0185	10.9567	8.77839	9.12172	9.36254	7.7222	9.39113	10.8228	9.46424	8.24105	10.2814	10.301	9.36803	9.00257	9.38618	8.39596	8.07638	7.63352	7.48167	8.33513	8.3244	8.32529	8.21826	8.12833
ABCG1	7.16993	7.76372	7.37532	8.16224	6.79838	7.2225	7.61811	8.00536	7.70256	7.09035	6.94849	7.12627	6.7434	8.05061	7.29577	8.30717	7.6223	7.47678	7.79269	7.39087	7.65788	8.13067	8.47135	7.77002	8.99905	7.90245	7.96885	7.49541	8.24375	8.29396	8.46087	8.06603	8.69092	7.83495	7.849	8.67918	8.05532	8.62823	7.84654	8.58499	8.14958
ZFPM2	7.13786	7.07454	8.31012	6.46378	6.84535	6.96301	7.69323	7.61039	7.506	7.5666	7.591	8.44515	7.57744	8.13801	8.35483	7.22932	7.57287	7.6822	7.30541	6.50934	6.36397	6.44947	5.00766	6.75952	7.91027	6.97735	6.43268	8.31666	6.9254	6.62346	7.11782	5.7399	5.93116	7.4523	5.52107	5.56501	6.66942	6.74548	6.57837	6.49177	6.37598
DUSP1	12.347	11.399	12.4726	12.1744	12.5382	12.5702	10.4693	12.4641	12.5516	12.3693	12.2345	12.5259	12.1306	12.1422	12.3693	12.2345	12.4669	12.0849	12.1639	12.1803	12.0579	11.2175	12.5382	10.8136	11.5528	10.6462	11.4016	11.421	11.62	10.0972	10.922	12.0972	11.8348	11.6829	11.7652	11.164	9.76094	11.2418	11.3759	11.0629	10.6552
FBXW4	8.2901	8.96888	9.13329	7.93482	8.56508	8.53519	8.28654	8.44119	8.41842	8.18509	9.00013	8.73513	8.42938	8.81735	8.17672	8.25066	8.85149	8.64092	8.67962	8.31058	8.21738	8.05518	8.21533	7.7005	8.3621	7.72468	7.86831	8.61426	7.9417	8.57129	8.149	8.40935	8.31785	8.06795	7.7982	7.85254	7.95718	8.03026	7.99547	7.66038	7.977
GSAP	8.50243	8.58628	8.66255	8.48348	8.97403	8.19829	8.64189	9.50791	9.59561	8.23077	8.41609	8.3542	8.3926	8.31831	8.84957	8.14456	7.8133	8.31698	8.56422	9.49081	9.06085	9.98851	9.66601	9.02372	8.55843	8.80784	9.52359	7.62252	8.97697	9.38035	9.09891	9.22233	10.1427	9.0163	10.1555	9.6144	9.76328	9.07183	9.29056	9.8152	9.49212
LRCH1	5.75979	5.49959	5.61268	5.63461	5.51582	5.31388	4.16709	5.98749	6.23039	5.28501	3.04599	5.21487	4.63908	5.33983	4.70051	5.90558	5.94416	4.97699	5.20551	4.854	4.78216	4.70717	3.63531	1.99274	4.44704	2.79129	4.15086	3.03429	2.63028	3.91946	4.37217	3.15299	5.56576	3.75606	6.08785	3.03446	3.81404	3.56849	4.87347	3.62252	4.8301
TGIF1	9.30805	8.76473	8.53138	9.44887	9.15191	9.50708	7.81735	8.19362	8.08531	9.34724	9.28238	9.13673	8.81682	8.6078	8.54373	9.0724	9.65278	8.83721	8.60609	8.55011	8.66918	8.23734	8.49836	8.32561	8.75685	7.88792	7.92188	8.66804	8.41613	7.97086	8.08779	8.73249	8.5783	8.06444	8.4451	7.54346	7.30831	7.88173	7.78297	8.20596	8.16494
PRMT5	8.13977	8.27999	9.048	9.55926	8.60992	9.5938	7.92553	8.30295	8.41499	9.44423	9.0118	9.24356	8.96973	8.6035	7.93434	9.23355	8.23506	8.3707	8.8706	8.64661	7.9359	8.00765	8.20725	8.03969	8.09555	7.9506	7.95628	8.54051	8.06277	8.63634	8.27726	8.5046	7.76196	8.16532	7.96493	7.94196	7.50914	7.61122	7.87425	7.81574	8.41791
DNAJB1	8.80834	8.85714	9.57942	9.38252	9.63857	9.9344	9.50536	10.496	10.9198	9.9551	10.877	10.3021	9.31152	11.0443	10.5555	10.4274	10.1388	9.48728	9.76317	9.49918	10.0907	9.76529	9.6232	8.86518	9.50076	9.16123	8.69351	9.30382	9.33117	9.06315	9.5672	8.99898	9.04228	9.00139	8.60503	8.99461	8.63628	9.33038	9.12006	8.81061	8.66366
LIF	9.00257	6.40435	3.76396	9.19047	9.76262	7.46266	5.74309	7.84067	7.60588	6.76622	5.69434	6.06972	9.09472	9.05799	7.59929	11.321	11.8369	5.28655	7.16695	6.62812	3.7414	6.43394	8.03308	5.50771	5.04929	5.74573	5.61328	5.53741	5.1605	5.28539	5.74406	4.5903	4.77108	4.96745	6.67597	4.99038	6.14102	5.38146	5.42967	4.85422	5.50504
CHKA	6.74737	6.56166	7.69056	6.83756	7.20828	6.58833	6.34253	6.94219	6.95928	7.61238	8.02996	7.4566	7.8837	6.40685	6.33735	5.83956	7.02622	7.55151	6.63235	6.76168	6.72086	7.03755	6.78122	5.38008	6.25577	5.55641	6.19932	5.83962	5.69275	5.43298	5.85904	6.41299	6.09284	6.37371	6.38461	4.75304	3.86949	6.06414	5.6915	6.90445	6.17948
BHLHE40	10.1387	11.0999	8.42309	11.2138	11.6279	11.1701	9.88995	11.1152	11.2245	9.73197	10.4474	9.82822	10.6452	11.7188	10.9912	11.861	11.8552	10.5617	10.1231	10.2166	9.58009	10.1439	10.5542	9.59293	10.2382	9.49234	9.55188	8.97239	9.5794	9.23089	9.44536	9.59891	9.84292	10.4249	9.77306	9.95011	8.77173	9.71024	9.66374	8.18938	10.4193
THAP9-AS1	7.83463	7.72513	8.09754	8.65159	6.47892	7.99087	6.09347	6.57609	6.54399	7.68569	7.73875	7.42828	7.84878	7.72981	8.38493	7.41312	7.95658	7.42315	6.79861	6.73304	7.88271	7.23737	6.5115	5.7244	6.99746	6.73197	6.9593	7.10517	6.18016	6.12606	6.83352	5.56786	7.37205	6.45647	6.60039	6.53726	6.5308	6.49603	6.41016	6.43692	6.39055
SDC4	9.35683	10.0798	9.74293	10.8018	8.61932	11.0951	8.91488	9.06251	9.23414	9.49935	10.9482	10.4001	11.4799	9.75368	8.77671	11.0285	10.3401	10.5089	9.69555	8.78599	8.02215	9.71336	9.65323	10.0255	8.85667	9.17691	9.53101	9.15829	9.43559	9.26663	8.54618	9.24072	8.7161	8.63887	9.3007	8.5423	8.10405	8.67134	8.76433	8.06877	8.87224
IFNAR2	7.95813	7.70018	7.69066	7.99009	7.81247	7.72856	7.45514	7.62173	7.49401	7.85184	6.88629	7.28634	7.8894	7.54306	7.75154	7.95999	7.61215	7.43532	7.23811	7.94687	7.09431	8.61326	8.23254	8.04228	7.36675	8.50455	7.98377	7.76643	8.35392	8.3766	8.39667	8.34675	8.49472	8.22915	8.676	8.19503	8.14448	7.81615	8.33895	7.94535	8.15422
CHD7	6.81825	6.57266	6.72206	7.90922	6.63744	7.34063	6.36188	6.81684	6.74687	6.60468	6.41209	7.09638	6.81082	7.12276	7.13234	7.28518	6.50532	6.28782	6.8938	6.39291	6.55795	6.27685	6.06436	5.4258	6.29457	6.50324	6.30092	6.37059	6.62569	6.7366	6.40197	5.77628	6.60445	6.49523	6.70191	6.03902	6.49523	6.52734	6.25491	6.08448	6.03648
LDLR	8.31408	5.33788	5.70127	7.55307	8.18505	8.50347	6.14882	6.65521	6.4848	7.12012	7.51686	6.27655	8.1257	8.73473	7.74828	8.23501	8.8025	6.20402	6.52398	6.71975	5.97801	6.52305	6.58253	6.32851	6.62893	6.35782	6.46854	6.11515	6.56481	5.91973	6.15246	6.24862	5.4706	5.98429	5.70056	6.28857	5.84715	6.15543	5.91579	5.25665	6.37928
HBEGF	6.94429	9.97863	8.91164	9.26355	11.2629	9.05694	7.83277	10.2414	10.5986	8.52288	10.4636	9.88285	9.56281	9.88819	10.8533	9.12539	11.1513	10.4129	10.1364	9.01702	9.5355	6.90435	7.28082	8.77742	9.97171	6.4134	9.22411	9.90209	7.8624	7.85782	7.18243	7.3015	8.56671	7.75662	7.57684	7.83353	9.69696	7.22597	7.58604	5.75227	8.91918
CHN1	9.88774	6.53787	6.98295	5.65855	8.3082	6.93743	8.79834	7.53358	7.19851	4.71465	7.23158	7.10554	7.29663	7.2092	8.24768	7.7015	7.53024	7.94147	6.92023	8.45198	8.89353	7.62127	8.43094	8.01488	8.05334	8.92367	8.52253	7.83968	8.10937	8.20734	8.08013	8.46691	9.12826	8.50016	9.23206	8.56256	8.87396	9.37391	8.81969	8.51183	8.4975
SNTA1	7.76343	7.60632	8.02138	7.25657	8.17028	7.27211	8.19186	8.29632	8.28142	7.33179	7.87055	8.18981	7.79515	8.20503	7.61133	7.60249	8.54495	8.50928	8.29254	6.87804	7.13295	7.60006	7.50178	7.83906	7.98933	7.43298	6.83409	8.17692	7.40172	7.54464	6.84092	6.60581	6.96738	7.44204	7.3723	7.30018	7.45414	7.39192	7.4926	7.19201	7.54451
ZFAND5	11.1746	10.009	11.3927	10.2879	10.0646	11.2293	9.86808	10.0408	10.1163	11.1848	11.6243	11.6914	11.1816	10.7173	11.0025	10.1112	10.2999	11.241	11.36	10.3282	10.3832	10.2396	10.2609	10.0795	10.5602	10.1444	10.2997	10.4671	10.2836	9.9662	9.9662	9.91127	10.1277	10.2082	10.3563	9.04445	9.61073	9.73785	9.05898	9.97736	9.44159
ADNP2	7.59181	8.27322	8.17501	8.57209	7.86978	8.12339	8.0182	8.20846	8.21335	7.66305	8.54133	8.03889	8.88214	8.4987	8.34218	7.39591	8.66092	8.18988	7.99803	7.75349	7.43133	7.97689	7.9372	8.29138	7.75467	7.69292	7.79521	7.61835	7.83596	7.73812	7.68613	8.02348	7.6603	7.66856	7.87293	7.22675	7.71696	7.56753	7.49352	7.43781	7.43396
IER3	10.8885	10.08	8.51992	11.8408	11.6497	12.4414	8.9625	12.4737	12.1336	10.2195	10.3619	10.3924	11.876	12.6504	10.5479	13.2756	13.251	9.93347	9.8955	10.5341	8.96752	10.5422	10.8596	9.84264	8.99774	9.61077	10.3013	8.02704	9.00655	9.52749	9.87483	9.69259	10.2876	10.491	9.68288	8.99626	9.0312	8.72836	9.42936	8.99005	10.2896
BDH2	10.1026	10.2007	9.86527	8.5737	9.5247	9.07858	9.27869	9.94289	9.87857	9.97952	9.90494	10.2372	9.39921	9.8198	9.956	9.50337	9.32554	9.69654	9.49664	8.94976	9.86527	9.23301	9.13645	9.19782	9.58184	9.09525	9.11669	9.26224	9.08436	8.78522	9.02034	8.0708	9.16421	8.62176	9.06399	8.7571	9.82156	9.28396	8.88493	9.03495	9.08475
MAGI2	6.34999	6.3984	7.52249	6.21718	6.42281	6.48994	6.54783	6.87317	6.62068	6.39791	7.32474	7.69928	7.37809	7.37989	7.33207	6.764	7.51564	7.42157	6.62071	6.00831	6.42457	6.29542	5.90497	6.74068	6.87898	6.14967	6.14907	7.87502	6.26704	6.13094	5.70252	5.08944	5.30928	5.77617	5.98337	5.89471	6.74864	6.23209	6.18358	5.50214	6.01962
SNAI1	7.22804	6.61899	6.20591	8.52318	8.53795	7.31174	5.60473	7.633	6.7269	4.68626	7.21995	6.92442	7.21753	7.87852	7.30229	7.4755	8.41789	7.58532	7.28719	6.43843	6.02403	6.62301	6.65408	4.32315	4.8836	5.96825	5.00243	5.70719	7.16489	6.74498	5.97182	5.7718	6.18139	6.4065	6.61841	6.23013	6.04197	5.99446	5.02491	4.14755	7.2036
PER3	7.65606	8.51858	7.42035	7.42083	7.34983	6.09817	9.40072	8.39264	8.19217	7.82992	7.22611	6.94482	7.69053	8.52321	8.51097	5.34715	8.16304	7.39265	8.11511	8.17761	9.15074	8.64178	8.52755	7.91249	8.89179	8.79934	8.67493	7.76974	8.57776	7.94634	8.47671	8.64367	8.63473	8.49166	8.56806	9.2015	9.52215	9.24619	8.76962	8.69613	9.0924
S100A11	11.0069	11.4305	10.6069	12.2023	11.1598	11.3373	11.6918	11.236	11.1383	10.758	10.859	10.8638	11.4876	10.6864	10.5367	11.8515	11.4001	11.1839	11.1711	11.8828	11.756	12.1331	11.7684	12.1867	10.8892	11.4438	11.9029	11.5503	11.4373	11.1684	11.7306	11.6857	11.5993	11.8964	11.8902	12.2336	11.5291	11.8567	12.2886	11.3316	12.541
IL15RA	7.52603	7.77504	7.63954	7.66302	7.22973	8.1813	7.25799	6.77672	6.57039	7.65291	7.72879	6.34673	5.22439	8.16721	8.00252	8.88994	8.30908	7.63	7.25519	9.17757	6.99816	8.02246	8.66256	8.8652	8.41992	8.18601	8.67171	7.8898	8.46382	8.02865	8.48302	8.21015	7.62245	8.3602	8.64046	9.2656	7.99632	8.61728	8.44656	8.32949	8.52811
ARID5B	11.4624	10.6943	11.3243	9.74301	11.6667	11.011	10.9177	10.6496	10.4701	10.6459	11.6265	11.806	11.3667	11.349	11.3973	11.2907	11.5797	11.3878	11.5989	10.8659	10.8191	10.2597	10.3394	10.8013	10.8574	10.7578	10.0396	11.1622	11.1291	10.9177	10.4349	9.08999	9.76169	10.0922	10.5238	10.0209	10.8863	10.3339	10.3548	10.7325	10.0638
TMEM8B	6.93266	7.48345	6.89796	6.86322	7.13107	6.68205	7.28235	7.65579	7.48941	6.13793	7.35824	7.31334	6.90785	7.07792	6.94779	7.06175	7.61745	7.42288	7.05571	6.87814	7.21798	5.95057	6.60061	5.89263	7.09616	6.83304	6.3325	6.97299	6.47096	6.4146	6.62222	6.38781	6.6294	6.83596	6.41087	6.85351	5.89241	7.05805	6.62024	6.51907	6.81564
AFF1	9.49739	10.1229	9.97481	9.5328	9.05328	9.69274	8.95876	8.78656	8.71861	9.98707	10.2799	10.2313	9.52902	9.06648	9.70268	8.3003	8.82211	9.48257	9.66215	8.50449	9.60118	9.09741	8.82045	8.93829	9.37959	8.74231	8.64144	9.12391	8.56412	8.6388	8.4928	8.47708	8.84078	8.69889	8.87163	8.9797	9.34508	8.56551	8.39547	8.76823	8.66654
AQP9	7.36339	2.95759	5.82329	11.1323	7.864	5.34575	3.84181	4.61803	6.35421	6.73633	4.30361	5.34608	6.92112	4.1176	4.68121	6.73062	4.70704	4.21775	3.7027	8.24312	3.98457	8.78883	7.739	7.26454	6.02968	6.6583	7.32378	6.92682	6.06934	7.51787	7.70996	8.36395	8.29708	9.56561	8.96874	7.71807	8.10118	7.75102	8.89263	8.99731	8.9842
HNMT	7.84963	8.33559	9.06243	6.22602	8.34531	7.38684	8.26905	8.09512	7.90777	8.0864	8.4068	8.41689	7.33792	7.19087	8.01065	7.13896	7.31366	8.08003	7.47024	8.2136	8.26474	8.9375	8.04472	8.26584	8.654	8.51185	8.73504	8.156	8.14328	8.23416	8.74025	8.51559	9.41752	8.68747	8.47499	8.10231	8.99562	8.41384	8.38408	8.69714	9.10653
SLC25A36	9.6044	9.31029	9.37805	8.71596	9.20437	9.14558	9.21097	9.41286	9.68426	8.77593	9.50408	9.93567	9.56716	9.33308	9.49499	9.29383	9.46376	9.41364	9.35474	8.9109	9.16167	9.07531	9.65713	8.93104	9.13131	9.06456	9.20347	9.16933	8.87223	8.39656	8.93842	8.70923	8.50504	8.88335	8.95266	8.83704	8.98668	9.10077	9.05802	8.94905	8.64585
HS3ST2	9.09603	8.45494	8.32978	8.03522	9.91959	7.51258	9.51353	7.13258	6.48142	8.82132	8.20074	7.70443	9.19883	7.24079	7.99269	9.60106	7.91189	9.83862	9.1761	7.03307	7.80176	7.64126	7.56581	7.48063	8.50061	7.18499	7.12525	7.90479	7.16228	7.07653	7.02985	7.37584	7.23224	7.89528	6.12065	6.77893	7.33893	8.01135	6.94994	8.56242	6.09672
CD46	8.44019	8.60389	8.9999	8.87914	8.71344	8.70901	8.58945	8.49411	8.59519	8.9032	9.01953	8.49595	8.5776	8.57858	8.72897	8.65438	8.11955	8.68816	8.27785	8.54068	9.18228	9.40091	9.19948	9.00148	9.18536	8.49493	8.95002	9.10045	9.23315	8.68461	9.22067	9.19142	9.64779	9.17314	8.87018	9.32981	8.98948	8.73113	8.44781	9.16388	8.91931
MTA1	8.27263	7.8528	8.11342	8.17671	8.01978	8.18882	8.12406	8.35234	8.12643	7.44951	7.66068	7.86018	7.99015	8.18524	7.3525	8.3144	8.26776	8.25701	8.26248	7.63175	7.92029	7.73263	8.194	7.73755	7.48107	7.44259	7.34795	7.6513	7.5892	7.61005	7.53543	7.31791	7.5829	7.77526	7.86531	7.545	7.40666	8.05912	7.82673	7.71654	7.76246
ARNTL2	6.32586	6.85087	6.07758	6.71897	6.95863	6.15779	7.07369	7.01286	7.17008	4.5785	6.55523	7.13593	7.3423	7.67036	7.08458	7.68424	7.6017	6.75029	6.96061	7.37804	7.65996	7.44536	8.46185	7.74856	7.93279	6.3771	8.31293	7.40636	8.06071	6.95863	8.27084	7.82148	7.62848	6.91719	8.17957	7.90281	7.60135	7.48588	7.28263	7.25756	7.86174
ID4	8.04451	7.65056	9.93385	6.71903	8.16424	9.67261	8.1461	8.4958	8.03618	7.95198	8.22176	8.22201	9.01023	9.49641	9.44597	8.63133	9.15013	8.22262	8.95794	7.83232	8.55348	7.11513	6.92111	8.47041	7.98771	7.37027	7.67185	8.98351	7.07351	7.49111	7.31239	7.61654	7.21405	7.4233	7.15055	7.56825	8.26764	7.59604	8.12676	5.87712	7.25895
HPSE	5.68295	7.54826	5.46185	7.31125	7.20257	6.7559	7.52496	6.89565	7.09145	7.52581	7.08951	5.16868	4.89258	5.67619	7.79909	5.92808	5.7875	7.43706	6.47934	7.49024	6.50152	8.16851	7.79307	7.09014	7.36787	7.27392	7.71178	5.40641	7.76121	7.62203	7.98082	7.6705	8.1083	8.05901	7.45134	7.84137	8.16676	7.73192	8.22923	7.93642	8.27394
SRSF5	11.017	10.524	10.8733	10.0612	10.5836	10.5091	10.3174	11.3327	11.4653	10.9808	10.9513	11.3716	11.1909	11.0357	10.8062	10.4386	10.909	10.6049	10.1479	10.8202	10.673	10.9666	10.3299	9.67724	9.56207	9.86623	10.1218	9.79464	10.0695	10.8553	10.1484	10.6534	10.9614	10.082	10.5743	9.38995	9.98162	9.47629	9.95175	10.4166	9.5221
PPARG	6.99001	6.33975	9.53161	6.84697	8.01502	8.18306	6.84848	7.54226	7.64215	8.24282	7.94249	7.65039	8.48094	8.01725	7.64719	7.49265	7.23593	8.15328	8.81081	7.16781	5.92801	7.97932	6.52744	7.71436	7.13308	7.05988	6.133	8.46586	5.96648	7.15699	6.56248	6.09325	7.14059	6.00933	5.40545	6.70676	7.04818	6.99346	6.6742	7.32521	6.42485
IFRD1	7.65912	7.45107	8.3658	9.49237	6.85861	8.63447	6.98938	6.9478	7.11338	8.55626	8.78791	8.47928	8.03053	8.62918	8.98804	8.23001	8.28791	7.72804	7.38835	7.47539	8.34549	7.24736	6.12654	6.87387	8.16254	7.14302	7.71148	8.11473	6.98021	6.80496	6.89499	7.62374	7.90659	7.07538	6.64092	5.83339	7.00289	6.43828	6.70515	6.70745	6.3428
APOBEC3F	5.08096	4.31277	4.76887	5.03137	5.03207	2.2644	3.51776	4.88739	4.25303	3.83886	4.26009	3.52182	4.38242	2.78278	3.84541	3.50678	3.60163	3.232	3.09726	2.47294	4.66401	5.62744	5.94619	4.55937	3.71859	3.08096	4.70263	4.72875	5.0439	6.25252	5.69592	5.1495	5.42605	5.43455	6.03372	5.60487	5.63348	5.63318	5.5558	5.69437	6.26682
CEBPB	12.915	12.5716	12.4545	13.1088	12.9613	13.132	11.783	11.9719	12.3244	12.6028	12.8221	12.4948	12.7774	12.9033	13.0329	12.5418	12.8914	13.0657	12.708	12.2799	11.9668	12.7268	12.6149	12.4205	12.1608	12.3244	12.3341	11.944	12.5716	12.2748	12.2884	12.2831	11.7002	12.1447	11.9386	12.3223	12.0374	12.1353	11.6711	12.1254	12.7866
PPP1CA	8.93723	8.38442	8.02555	8.84577	8.94725	8.38218	9.14881	9.32902	9.13589	9.01482	8.98883	8.15024	9.03597	8.50472	7.15081	8.96108	8.21434	9.03246	8.763	9.63804	8.64722	9.22184	9.16097	8.95699	8.58907	8.94587	9.32133	8.634	9.64082	9.74418	9.70732	9.66078	9.20613	9.62342	9.10672	9.60944	8.7742	9.41746	9.62237	9.7359	9.55631
UNC5C	3.26132	5.22981	5.2877	5.55981	5.34877	5.0448	5.71933	5.71096	5.29399	5.68882	4.89908	7.0659	5.6998	5.47448	6.42852	3.87733	3.66003	4.29309	5.52972	5.52727	3.52157	3.19403	2.85759	4.01393	5.6081	4.42342	3.32928	4.56098	3.12343	5.67413	3.26132	4.36146	3.23205	4.09283	4.55734	3.88951	4.18574	4.9157	3.47481	3.83892	4.31841
PLIN2	9.7567	9.65049	10.4142	8.86502	10.8691	9.62842	8.15101	8.75206	8.84434	9.92012	10.2169	9.68717	9.14498	9.81185	9.50567	11.1421	11.0745	9.44777	10.1735	8.51791	8.74814	8.92403	10.1126	8.48407	9.20469	8.13457	8.30933	9.90495	9.46036	8.87486	8.85323	9.10565	8.43766	9.52924	8.61126	8.15967	7.77893	7.76867	8.34309	9.89203	7.43327
SELPLG	7.24127	8.34162	6.34508	8.58278	8.57848	7.17741	8.79095	9.02734	8.99963	7.34838	8.39684	8.15643	7.41563	7.27279	7.51517	6.93248	6.91804	8.06271	7.90396	8.39752	7.86319	8.9775	9.36278	8.61452	7.43549	8.09722	9.04895	7.10959	8.71158	9.14739	9.15231	8.78112	8.85836	9.04717	9.10605	9.50278	8.5405	9.03486	9.2577	9.26875	9.54619
COG5	8.04745	8.11936	8.17501	7.57233	7.80718	7.82573	8.0429	7.82969	7.65021	8.12717	7.84445	7.93962	7.53238	7.83795	8.00312	8.07015	7.58253	7.67609	8.09425	8.24902	8.16635	8.20987	7.89438	8.50967	8.40954	8.0157	7.97235	8.02717	8.42123	8.04681	8.3839	8.25481	8.50291	7.97784	8.06021	8.30516	8.26504	8.10516	8.07874	8.02987	8.17433
ANGPTL4	9.04315	8.24259	8.75022	12.1852	10.464	11.7229	8.75471	7.81997	7.45874	8.28277	8.37976	6.94961	9.28016	10.3425	8.81946	11.7966	12.1511	8.89031	8.29384	7.45834	6.47839	8.24767	8.55536	8.35537	6.78299	7.55494	7.73677	8.25192	8.59726	7.10429	7.58399	7.71112	6.23833	6.60963	8.82925	8.6029	7.67676	7.33455	8.63883	7.89748	8.53741
HNRNPDL	10.2435	9.71835	9.71187	10.2148	9.81122	9.98738	9.48155	9.52462	9.76616	10.0584	9.86853	9.2504	9.9535	9.91309	9.96806	9.78378	9.81529	9.50973	9.49725	9.61671	9.92599	9.81741	9.69396	9.03711	9.1574	9.31472	9.47218	9.07374	9.05491	9.61962	9.28132	9.65772	9.80587	9.31168	9.48291	8.97326	9.53416	9.33872	9.17887	9.48499	9.14919
RBM4B	7.2524	7.60363	7.23043	7.50047	8.08562	6.83804	7.68094	8.11877	7.96711	7.25307	7.50122	7.24061	7.41144	7.37836	7.76549	7.82372	7.21313	7.67643	8.04116	8.15021	8.34166	7.87559	7.68976	7.83546	7.91909	7.95789	7.86134	8.24299	7.64802	8.13709	7.96351	7.72625	7.71462	7.99014	7.81589	7.89298	8.04933	8.48132	7.71565	8.64367	7.97816
KLHL21	7.1621	7.62523	8.27178	8.77265	5.81938	7.4232	7.23139	7.85397	7.85874	7.7832	8.88834	8.6656	8.73851	8.2062	8.00974	6.36587	9.53172	7.89865	5.65631	5.19407	7.17901	6.55062	6.68019	6.80978	7.982	6.23416	6.44438	8.28784	6.33274	7.16527	7.1037	6.94726	7.11929	5.96327	7.18016	5.72564	6.70368	5.58342	7.16248	5.56593	5.93175
RABGAP1L	7.38406	7.73221	7.64095	6.61434	6.57309	6.73162	7.54176	7.77247	7.7309	7.45136	7.34002	7.60778	7.39358	7.28525	8.02721	6.34197	7.28353	6.90935	6.92388	7.64184	8.08201	7.7243	7.0748	7.63243	8.05297	7.57465	8.04704	8.35908	7.58871	7.95849	7.42551	7.95383	8.18864	7.60595	8.0946	7.64214	8.15672	7.73741	7.64656	7.83486	7.52454
ZFHX3	7.19536	7.17376	6.59413	7.24153	7.71521	7.85084	8.67395	8.39356	8.3229	7.47391	8.15628	8.33511	8.99479	7.94399	7.37663	8.12875	8.20985	8.55443	8.29574	6.60908	7.54026	7.73989	8.06484	6.62646	7.76976	7.2837	6.73773	8.26519	7.55567	7.40574	7.18883	5.98455	6.95268	7.25351	6.77349	7.04117	6.62613	7.67855	6.70735	7.0715	7.08608
N6AMT1	2.67212	2.26602	3.81391	2.37758	2.77622	2.56545	3.62815	2.85537	2.66848	3.87054	3.65274	2.70642	3.48304	3.56165	3.12696	3.93229	3.22527	3.37778	2.84693	4.65623	2.10125	4.74558	4.19477	4.76953	3.27307	3.87327	2.74457	4.93856	4.39801	4.6231	5.46251	3.78689	4.24992	4.0618	4.18985	4.81367	3.51938	3.8698	4.01431	3.46604	2.6879
FZD1	7.53839	8.03618	7.41121	6.38887	7.28727	6.90117	8.38922	7.69869	7.98225	7.93318	7.61938	7.54474	7.20534	7.79819	8.0495	7.67919	7.39377	7.44581	6.96911	7.47706	7.866	8.06502	9.10215	8.36285	7.92745	8.49	7.91622	7.87979	8.80782	7.52132	8.13479	7.93286	7.81794	8.49225	8.13527	8.46834	8.61508	8.89469	8.56973	7.36235	7.63179
TOB1	9.09624	8.99701	10.2868	8.24972	9.8491	9.98029	8.94633	9.26004	9.22822	9.68776	9.97771	10.0141	10.154	9.31865	11.0067	8.69016	9.31092	10.4504	9.30165	8.95683	9.55266	8.82967	8.53393	8.98443	9.76332	9.1025	9.23676	9.20659	8.57984	8.33084	8.48891	9.55123	9.46877	8.71642	8.28614	8.25509	9.04638	8.38951	8.22526	7.79207	8.46867
PLK3	8.06148	7.59443	7.05962	8.17764	7.87172	7.21817	6.89044	8.11048	8.22154	7.09619	7.10046	8.01214	7.37584	8.69951	7.25764	8.72584	8.79907	7.60279	7.04655	7.5628	7.1689	7.92213	8.26869	6.84487	6.56582	6.90376	6.33791	6.70303	6.75689	7.09609	7.00401	6.66533	6.70652	7.08658	7.18016	7.15942	6.89962	7.44518	6.88051	7.22213	6.64334
CCR1	8.78496	9.26001	8.06429	10.0408	10.1803	8.85121	9.48719	9.21286	9.14346	9.39532	8.73583	7.89542	8.6974	8.56114	8.57855	8.89311	7.39424	8.94158	9.54144	9.30178	9.18228	10.9579	10.5973	9.53507	8.73866	9.29399	9.86854	8.09587	9.56448	9.06618	9.85326	9.71002	9.56136	10.1203	10.3953	10.7092	9.87287	10.6748	10.0626	10.2862	10.308
DDX58	6.56831	7.01162	7.77973	6.66143	6.8097	6.20565	6.91244	7.01517	7.40391	6.78382	6.48586	6.49495	6.70251	6.6094	6.60156	6.70346	6.84053	6.0837	6.08811	6.79825	6.59708	6.76385	6.9349	7.45456	7.64606	7.68133	7.27366	6.62253	7.11116	7.47844	6.78245	7.35732	7.74979	7.67906	8.11191	7.66155	7.11812	7.09878	7.16639	7.31181	7.29242
PDE1C	5.91773	5.53097	6.59481	6.90307	5.85816	6.45715	6.01181	6.56445	6.55727	6.03671	6.56936	6.98966	5.79898	5.8819	6.60461	6.86258	6.61454	6.10182	6.1432	5.85633	6.18505	5.60738	5.63246	5.63867	6.06804	6.47487	6.03533	6.15636	6.27008	4.61307	5.40459	5.67298	5.53729	5.87432	5.67443	5.88744	5.963	5.54913	5.9128	5.58935	5.80634
FXYD1	7.21308	9.05269	9.82836	8.46996	8.71872	8.61662	9.57319	9.87901	10.0054	8.08128	9.84806	9.69978	8.35025	9.06575	9.16868	9.25855	9.83869	9.3077	9.37666	8.32949	8.69637	8.19843	8.08963	8.28054	9.14549	8.01353	7.89613	9.37813	8.12629	8.5082	8.08335	7.54946	7.28825	8.34788	7.79417	8.16525	9.00368	8.4949	8.88787	7.79488	9.03278
AGTR1	8.22775	8.80577	10.7007	6.99559	8.15617	8.38765	8.617	8.03396	7.33602	9.12495	9.60612	10.3669	8.84272	8.939	9.88729	8.14375	8.60308	9.83719	9.64888	7.27126	9.09565	7.56676	7.64281	8.63814	9.5123	7.16417	6.71427	10.1226	8.15186	6.78014	7.19898	7.74573	6.57243	7.70699	6.30655	6.98029	7.67925	7.66671	7.09999	7.67316	7.11336
VEGFA	8.59868	7.64629	9.6803	10.7671	9.52912	9.76943	6.86134	7.69181	7.83844	7.55563	8.79492	8.1861	8.59282	10.0094	9.14175	10.7073	10.4906	8.92024	8.1023	8.07046	6.97797	8.75322	9.92202	7.40815	7.21685	7.3584	8.08462	8.14469	7.62536	6.97925	7.24662	7.75707	7.01425	8.45371	8.10383	7.97027	7.08608	7.70031	7.52702	7.03683	7.54123
CEP68	8.48856	8.43118	8.63545	7.81866	8.32398	7.94681	8.14071	8.58134	8.47917	7.81414	8.4982	8.99552	8.66584	8.20489	9.312	8.01848	8.23741	8.71868	7.88812	8.11245	8.35749	7.45871	7.08064	7.18572	8.66187	8.11434	7.52621	8.81991	7.96883	7.73907	7.84988	7.99295	7.63513	7.99138	7.5496	7.61575	8.34884	7.52017	7.54143	7.75571	7.41358
PIK3R1	8.41364	8.80521	9.84508	7.50955	8.31216	9.20097	8.93602	9.09226	8.99648	9.27122	8.88621	9.75449	9.40437	8.17464	9.01797	7.60411	8.02851	8.76209	9.99739	7.36882	8.17821	7.38443	8.4578	8.5842	8.74491	8.27878	7.77066	8.92271	8.2375	7.74735	7.98122	7.92022	8.68966	7.92311	8.18309	7.91512	8.29868	8.03252	7.65374	8.72162	7.53082
ABLIM1	9.22512	10.0108	10.0585	7.87546	9.02509	9.27879	9.53628	9.8883	9.43803	9.62307	10.8944	10.1098	10.1388	9.81204	10.2685	9.52392	9.95581	10.7117	9.42152	8.81357	9.50543	8.58349	8.01683	9.20344	10.1513	7.92599	8.2539	11.3389	8.95332	9.50026	8.92137	8.75022	8.46188	8.96211	8.31527	8.3887	8.14642	8.77016	8.42404	8.58105	7.68755
PIM1	9.49677	8.37114	8.03082	9.29649	9.5281	10.2866	7.89505	9.29592	9.47304	9.24821	9.58152	8.60421	9.9786	10.2839	9.91118	10.1199	10.421	8.90141	8.34802	9.19972	7.63985	8.56108	9.21256	9.02748	7.77255	9.42714	8.98266	8.39347	8.21155	8.82869	8.85022	8.56659	8.38934	9.08048	8.58849	8.18879	8.2121	7.98785	7.97751	7.70314	8.24802
LARP6	7.43532	8.66067	9.3482	8.79345	8.55039	8.64338	8.46086	8.50135	8.41725	7.88827	9.05612	9.19074	8.58961	8.97232	8.88767	8.80552	8.93592	9.11198	9.27464	7.99167	8.40217	8.01428	7.699	8.49627	8.59538	8.15716	8.22356	9.946	7.97025	7.84086	7.57082	8.12877	7.9561	7.54891	7.80789	8.37161	7.91332	7.91768	7.98594	7.66808	7.87923
ERF	7.57898	7.06825	7.01367	7.75915	8.17466	7.51045	8.25485	7.7023	7.61078	7.23586	7.27347	6.72364	7.52251	8.27007	7.17878	7.84919	8.38736	7.74311	6.92741	7.27667	6.96888	7.01505	7.42555	6.38288	7.1396	6.40492	6.57448	7.38983	7.69293	6.70548	6.84323	6.59732	6.52342	6.81926	6.78307	7.13882	6.97918	7.73269	7.3607	7.47903	6.88993
BHLHE41	9.0358	9.39827	8.68801	7.01495	7.99758	7.66674	8.68368	8.17845	7.99922	7.97191	7.84229	7.2274	8.64767	9.8713	9.87924	9.85489	9.53077	8.40318	8.55052	8.90049	9.29036	9.68755	9.61342	9.13401	9.91685	10.1816	9.79263	9.04801	9.54367	9.60527	9.03826	9.22508	8.54566	9.41872	9.64525	9.32697	9.67099	9.60456	8.31128	9.36236	9.67155
IL2RA	6.71829	6.2329	5.1973	5.84932	5.85816	6.54147	4.30931	4.94277	5.27202	5.55833	5.62784	6.47824	5.60991	5.2641	5.89831	5.56964	5.3146	5.69682	6.36216	6.84352	5.33518	6.2362	6.73749	7.0169	6.01783	6.25226	6.58871	5.34258	6.22132	6.34926	7.36638	6.58465	6.63714	6.39967	6.07617	7.40719	6.26682	6.90067	5.73039	6.28804	6.45805
GPRASP1	7.80762	8.67265	9.20015	6.69569	7.86342	7.19281	7.65281	8.38858	8.68956	8.0522	8.91972	9.07321	8.23384	8.91516	9.04789	7.90742	8.98398	8.77757	7.89867	8.30198	7.79766	7.38082	6.59397	7.32853	8.72856	7.84789	7.68477	8.91175	6.43233	7.74751	7.61112	6.73945	7.15611	6.81471	7.39289	6.98209	8.29347	7.07277	7.54281	7.21523	6.7614
BBS1	8.47905	8.65212	9.10297	8.32417	8.66127	8.54511	8.46984	8.91677	9.01127	8.64716	9.07545	9.15185	8.66883	8.56212	9.16699	8.77421	8.47488	8.72372	9.05075	8.52631	8.75955	7.9517	8.24927	8.73221	8.93058	8.56031	7.91636	9.06652	7.83583	8.154	8.28375	7.90225	8.26542	8.19149	7.98182	8.09171	9.01461	8.4183	8.25231	7.95191	8.16824
LONRF1	6.94469	6.95099	7.35592	7.60675	7.78733	8.01843	6.34606	7.128	6.6674	6.78233	6.95021	6.81031	7.31249	7.60373	7.43555	7.13957	7.96365	7.62625	8.1435	7.24132	7.16044	7.01451	7.4905	6.77468	6.84703	6.11583	6.77246	6.23119	6.64589	6.72416	6.44725	6.538	6.45249	6.76769	7.13144	6.29225	6.38342	7.02997	6.08233	7.39674	6.21555
UPF3A	8.27131	8.70996	8.73788	7.97057	7.79369	8.30933	7.98468	8.47893	8.56282	8.39563	8.38951	8.30362	8.63908	8.30914	8.62427	7.97355	8.03289	8.58926	8.5415	8.1463	8.74179	8.51336	7.90522	7.67671	7.67056	7.66501	7.89902	8.06602	7.92083	8.25792	8.01959	7.99135	8.30054	7.67379	8.01729	7.84804	7.88118	7.61726	7.70075	7.96749	7.68841
BASP1	12.0937	11.3659	9.8492	11.8209	11.5821	10.0342	11.2627	11.2627	11.085	10.6959	10.4959	9.85645	10.855	11.1883	10.8365	11.4894	11.498	11.0236	11.1109	11.4293	11.2816	11.4021	11.8015	11.6511	11.8358	11.9202	11.5772	10.8475	11.7711	11.4427	11.249	10.9563	11.3525	12.0316	11.8967	11.8189	11.943	12.1359	11.8687	12.1153	11.9114
CST3	11.9543	12.5148	11.7889	11.5524	12.2832	12.3924	12.7329	12.7329	12.5014	11.1395	12.7755	12.0733	11.5554	12.3292	12.0991	12.541	12.541	12.9771	13.4294	12.6047	12.9619	13.0316	13.0212	12.8795	13.1753	12.5536	12.8069	12.3261	12.8795	12.9453	13.3627	11.956	12.8162	12.8437	12.5995	13.2906	12.583	13.3072	13.2365	12.9112	13.5546
ABL1	10.8624	9.90211	9.65967	9.42266	10.7343	9.84847	10.2347	9.91097	10.1133	9.09979	10.0909	10.3572	10.3688	10.3176	9.42253	10.5013	10.8181	10.8198	9.79191	9.66382	9.83451	9.62001	9.78846	9.75702	9.46959	10.0071	9.30425	9.86124	9.9841	9.20669	9.67626	9.14585	9.1092	9.59693	9.80837	9.31102	9.30355	9.76783	9.69563	9.69875	9.7927
KIF13A	6.70521	7.2333	7.04111	6.34438	7.17666	6.25241	5.81839	6.74637	7.00416	6.14981	5.52275	7.06437	6.7538	6.72166	7.08246	6.66207	6.59347	6.46991	6.4743	6.9649	6.93946	6.58299	6.21627	5.3885	5.63401	5.62586	5.98234	5.96939	4.56163	5.74958	5.08126	5.15928	6.00109	6.30336	6.16262	6.32066	6.19365	6.47066	6.0885	6.23149	5.29882
NPRL2	6.10637	6.44186	6.7481	4.65763	5.92335	4.41802	7.13849	7.49184	7.10049	7.38415	6.54972	6.54229	4.50362	6.6413	5.52217	6.04849	6.24029	6.98905	5.7445	7.25115	7.27894	7.05816	6.39693	6.64893	6.87076	6.588	7.19736	7.15227	6.84298	7.29126	7.19691	7.38448	7.07437	6.68541	6.95858	7.29774	7.05894	6.83678	7.93866	6.82408	7.27713
TBC1D8	7.38034	6.88181	7.77149	7.65079	7.22866	7.34575	7.18522	6.83338	6.53353	7.29357	7.20149	7.57267	7.54314	7.95466	7.5896	7.31054	7.58109	7.53245	7.64676	6.96183	7.46754	7.17889	6.76125	6.62604	7.67939	6.88444	6.52047	7.87376	6.77705	6.77705	6.50858	6.74058	6.52246	7.22479	6.82279	6.22717	6.45546	6.67591	6.35008	7.43864	6.34214
OLFML1	8.70008	8.87186	8.30816	6.83264	8.1081	7.9814	9.91986	9.66348	9.43233	7.62191	7.46627	7.90789	7.82344	8.61278	9.8881	8.42333	9.1397	8.58555	9.38984	9.1656	9.04308	8.38403	8.58415	9.56486	10.0084	9.52399	9.17129	9.17424	9.51246	9.28096	9.52278	9.39267	9.33383	9.55018	9.67377	9.44391	10.079	9.69046	9.38675	9.21469	9.27324
ETS2	10.203	8.99364	8.99208	8.78459	9.66131	9.52609	8.42275	8.57494	7.85086	9.49866	9.49522	9.08424	9.94628	9.84076	8.98888	10.1333	9.67595	9.09547	8.25974	8.71228	8.26466	8.71471	8.75537	8.70086	8.67208	8.75195	8.17001	9.21766	9.3686	8.49712	8.90436	9.15496	8.52353	8.40703	8.70064	8.13103	7.87244	8.24856	7.72969	8.24688	8.32401
HIRIP3	6.58913	7.56423	6.48916	4.72816	6.80471	4.97216	7.19021	6.87685	6.92124	7.12057	6.22335	6.63998	5.63517	5.57946	5.88112	5.8227	5.93382	6.55759	6.18374	7.20355	7.26915	6.64345	7.08547	6.11974	6.30762	6.86446	6.55183	7.41384	6.65816	7.30168	7.28673	7.7333	7.34069	7.25868	7.46823	7.64729	5.96368	7.5077	7.03132	7.52718	7.33401
NR1H3	7.79194	9.34135	9.82354	8.56581	9.23723	7.58113	9.02525	9.77076	9.6801	7.8632	8.97264	9.19391	8.75217	8.57201	8.3537	8.26606	9.03534	8.9629	9.18395	9.61618	8.50932	10.4176	9.91615	9.51544	9.29886	8.92345	9.46445	9.07643	8.78566	9.30396	9.78519	9.29283	9.80564	9.29323	10.2514	9.6869	9.26026	9.5122	10.0907	9.93842	10.2772
MAPK13	7.4995	6.88317	5.97977	7.665	7.83603	6.03597	7.35603	6.87683	7.26572	6.44396	6.63038	6.31963	6.93714	6.70083	6.22974	6.99371	6.8563	6.83696	7.15851	7.21482	6.73723	8.11907	7.82899	6.95596	6.44037	7.01159	7.57917	6.96131	7.56044	7.77198	7.58256	7.0845	7.44372	7.69638	7.54996	7.97088	7.57404	7.44237	7.82657	7.90115	8.22581
SIX3	5.66275	6.80814	5.77666	9.36006	8.37318	7.41536	7.58179	8.40965	8.63667	7.77048	8.35637	8.24642	8.44137	8.03144	7.86311	7.19661	7.78044	7.99916	8.74924	7.1447	6.5876	6.86319	6.62169	7.1652	6.79586	7.25785	8.0262	5.92309	6.73507	7.49699	6.16368	6.64054	6.50994	3.76871	6.34031	6.89308	7.64098	6.0363	7.21659	6.16452	7.85225
PPP2CB	9.65438	9.6537	9.95748	9.97221	9.38221	10.0092	9.36106	9.37599	9.39956	9.98862	9.57606	9.51439	9.68625	9.54552	9.98731	9.45105	9.33595	9.33125	9.78498	9.07024	9.76006	9.35683	9.57636	9.14451	9.68282	9.20585	9.0555	9.60776	9.40394	8.93292	9.23282	9.53906	9.52074	9.29836	8.86408	9.26546	9.36451	9.30262	9.14019	8.96819	9.12445
NOD2	4.30107	5.58915	4.81037	7.70439	6.86714	5.76034	6.04852	6.5632	6.80516	6.15477	6.74356	6.71357	7.26447	4.98035	5.55548	7.13288	3.26971	6.83383	4.73594	6.27035	6.67492	7.87339	8.79611	7.09104	5.75077	6.7426	7.92122	5.4646	6.61672	7.05036	7.66812	6.8982	7.35999	7.92339	8.24669	7.26	6.46466	7.2702	7.36788	6.97108	8.13519
PRSS23	10.6786	9.81644	8.77297	9.28754	9.73298	9.28164	10.8121	10.3856	10.4554	9.70778	9.40288	9.08438	8.62053	9.3461	9.56497	10.2107	10.2274	9.46442	9.21672	9.53091	10.3471	10.2897	9.80366	10.6726	10.5979	10.2153	9.87961	9.70642	10.5086	10.0562	9.82876	10.7476	10.5609	10.0492	10.3384	10.6113	10.4695	10.8778	10.5051	10.4142	11.0147
IL6ST	9.4437	9.17119	9.70668	9.84158	8.56961	9.73336	9.13748	8.91463	8.95789	9.23002	9.4619	9.30346	9.33064	9.59559	9.65438	9.40605	9.32239	8.97697	9.42776	8.89501	8.96379	8.95276	8.86528	9.23871	9.02839	9.19107	9.03981	9.24389	9.23754	8.71913	8.93045	8.60528	8.40501	8.78304	9.13027	9.10065	9.43519	9.05827	8.70733	8.67031	8.70895
MDM1	6.26265	5.74551	6.18344	5.01369	5.02544	5.43337	5.80012	5.37262	5.87953	6.2118	5.6682	6.10052	5.65271	5.71126	6.21196	5.04724	4.10818	5.60109	5.74343	6.32419	6.49416	6.41027	5.27526	6.04064	6.40867	6.40519	6.52239	5.83573	5.7053	6.35667	5.83573	6.46626	7.10177	5.78713	6.4171	6.1324	6.45656	6.13218	6.09471	6.09297	5.8486
THRA	5.86523	5.58251	6.02871	5.56151	6.16747	5.57291	6.30131	6.57357	6.14985	5.74596	5.77528	6.26295	6.14678	5.82918	6.4947	5.74884	6.12196	6.04444	5.81475	5.05116	5.89777	5.52276	6.00672	5.73182	5.8936	5.56435	5.44577	6.03413	5.55776	5.4121	5.63088	5.16361	5.04314	5.57843	5.15726	5.96754	5.90544	5.61916	5.77104	5.59926	5.65361
DHCR7	6.06697	6.51969	7.56014	6.32851	6.85297	7.16988	6.18489	6.51355	5.92366	6.54575	7.04446	6.44271	7.88719	6.70381	5.77739	7.02548	6.90854	6.7278	7.05582	6.5164	5.39658	6.06778	5.92015	6.62842	6.18365	6.32032	5.18429	6.83735	6.38732	6.43291	6.64252	6.32676	5.19315	5.79655	6.22192	6.11127	6.01789	6.07004	5.66588	5.69409	6.39839
BTG1	10.9105	11.1558	11.3425	11.8779	11.7579	11.8068	10.6356	11.6107	11.8236	11.2902	11.6062	11.9372	11.9892	12.0593	11.9796	11.7576	11.9988	11.6707	11.6553	11.5386	10.7691	10.7671	10.8869	11.5452	11.1505	11.604	11.5452	11.3761	11.3112	11.741	11.4228	11.2854	11.6029	10.8128	11.1058	10.5681	10.9256	10.8721	10.8336	11.0985	10.656
MAT2B	10.2389	10.3193	10.595	10.0205	10.3193	9.80881	10.2001	10.4421	10.3918	10.5639	10.4991	10.8731	9.84733	9.8962	10.9564	9.97239	9.5359	10.494	10.2583	10.4861	11.1101	10.6758	10.397	10.457	10.6481	10.6726	10.7827	10.7229	10.718	10.9461	10.5371	10.5022	11.0427	10.544	10.6908	10.7101	10.8972	10.5171	10.1307	10.5873	10.7038
GLOD4	8.56614	8.81341	7.93392	8.57603	8.24191	8.51865	8.50835	8.42721	8.54272	8.87506	8.44939	8.81701	8.94257	8.36879	8.12198	8.21913	8.06494	8.4523	8.91057	8.92597	8.84071	8.73139	8.86668	9.22781	9.14065	8.74342	9.04408	8.496	8.86376	9.31383	9.12979	8.26182	9.98781	8.78346	9.17204	8.63965	8.69635	8.94715	8.37054	8.99127	8.86054
NREP	9.93215	8.32454	7.08032	7.32498	8.42852	7.58947	9.78929	9.5501	9.45682	8.16129	7.80306	7.59354	7.60992	7.45198	8.25673	7.80093	8.32965	7.36861	7.99279	9.35776	10.0124	8.01239	9.01762	7.7717	9.28723	9.43273	7.8214	7.55178	9.49283	8.90409	9.01648	9.35476	9.31308	10.1514	9.17975	9.20793	10.2121	10.443	9.11382	10.288	9.41604
LMO3	6.17869	8.13356	9.1502	6.5988	7.97557	7.7814	6.44897	7.2623	7.58284	7.23893	8.13254	8.51241	7.234	7.0575	7.68391	7.28431	8.81479	7.54542	8.06954	7.10225	7.1669	7.24382	6.07712	7.79772	7.39642	5.60668	6.36231	8.39797	6.25893	6.58446	6.11572	5.24055	6.46968	7.01352	6.44171	7.22775	7.00111	7.15513	6.03357	6.81285	6.53931
ARNTL	6.39052	6.71676	8.28882	8.16487	6.89406	8.14017	5.05178	6.61647	6.17751	7.58364	7.86542	6.59626	7.78328	7.10949	7.21046	6.31492	7.19095	7.78662	6.7761	6.67058	5.4927	6.11715	5.67624	5.86505	4.39426	5.964	6.3334	7.72429	5.8572	7.09609	6.93856	7.75676	7.05216	5.50039	5.28818	5.73962	5.72625	5.57985	5.40097	6.70754	5.026
P4HB	11.2449	11.26	10.5342	10.7955	11.5047	11.0515	11.448	11.3067	11.3247	10.9728	10.6057	10.881	11.5603	11.471	9.93875	11.3577	11.5141	11.4436	11.4578	11.6586	11.2548	11.2127	11.6391	11.8339	11.2976	11.9376	11.8132	11.2747	11.7955	11.5151	11.6919	11.415	11.058	11.7326	11.7383	12.0915	10.8916	11.802	11.775	11.8341	12.0308
PTEN	8.36726	7.7078	9.68341	8.72814	7.8638	8.39968	8.15833	7.86562	7.69059	8.69677	9.27441	8.99922	8.74541	8.08717	8.80279	8.02639	7.88488	8.34146	8.69487	7.94776	8.39869	7.68912	7.87715	7.63688	8.33462	8.21532	8.0296	8.29314	7.82412	7.94947	8.06053	8.17436	8.09574	8.17186	7.84395	7.3606	7.80649	7.3606	7.35164	7.53547	7.37731
ELL2	7.51542	4.80189	6.156	7.7224	8.11046	8.05063	6.60051	5.69258	5.7362	8.80794	8.3931	7.53074	6.98898	7.07887	5.40487	7.51166	7.61171	6.87161	6.18052	6.02348	3.19938	7.30137	5.73898	5.89447	5.58204	5.97404	4.60056	6.49954	7.06826	6.4949	7.04103	6.83945	5.59441	5.77393	6.16003	5.7341	5.2093	4.90586	4.74652	6.03145	5.06625
SPTBN1	8.85993	8.91873	9.74306	8.0036	9.41536	9.57966	9.50298	9.80842	9.32086	9.17881	9.63055	9.59136	9.01395	9.32663	9.37894	9.29607	9.31016	9.51448	9.62129	8.91536	9.61572	8.95302	8.82042	8.55223	9.14324	8.66237	8.44745	9.48192	9.03899	8.76014	8.95085	8.58362	8.97565	9.17944	8.97279	8.23227	8.80235	9.11688	8.23892	8.7162	8.42228
PPRC1	8.30157	7.07713	6.45371	9.31532	8.18774	8.63435	7.95148	7.91981	7.90159	7.77995	7.8465	7.34028	7.95062	8.76802	7.71263	8.49668	9.41028	7.41961	7.51622	7.01316	7.02623	7.69106	7.68909	6.54525	6.75362	7.17413	7.15943	7.00807	7.42363	8.00961	7.68713	7.00972	5.08221	7.24798	7.37646	7.72202	7.28423	7.6087	7.58814	7.13255	7.55206
PTP4A1	8.90174	7.66937	8.22351	9.37426	8.83689	8.77535	7.9641	8.14196	8.15994	8.0061	9.06999	8.76428	8.65765	8.34708	8.62022	8.63507	9.14191	8.41651	8.07682	8.04048	8.30214	8.47633	8.20984	8.03694	8.13763	7.98023	7.90446	8.11365	8.54323	8.23951	7.82955	7.77695	8.27261	8.30135	8.08799	8.01581	8.02564	7.99638	7.57271	7.81044	8.05526
PIGA	6.68193	5.90336	7.11599	7.39585	7.22012	8.41713	5.39903	6.0891	5.95484	6.47463	8.49644	7.38354	8.03568	8.16137	8.37389	8.06712	8.28651	7.60002	6.73568	6.24904	6.52161	7.09523	6.41897	6.96097	6.87112	6.96562	7.67565	6.70982	7.00033	6.22186	5.91812	5.25259	5.91777	5.75472	6.2637	5.81594	6.10902	5.96268	5.85451	5.79242	6.1164
STOM	10.822	10.6411	11.3325	10.4075	10.0194	11.3097	10.2332	10.2844	10.0883	10.9778	10.6556	10.5205	10.8544	10.9465	10.732	10.8587	11.0565	10.4145	10.5126	10.2005	10.6089	10.426	10.0717	10.4705	10.5866	10.6531	10.3628	10.6337	10.2349	10.2254	10.3045	9.99509	10.248	10.5168	10.3125	9.99564	10.3186	10.1281	9.86483	10.136	9.72779
SMAD7	8.2663	8.0542	8.99306	9.49606	8.1895	9.7773	8.13991	8.66542	8.41437	8.42788	8.27094	8.60452	8.21184	9.56147	9.30986	9.90189	9.97973	8.25376	9.20942	7.97887	8.44029	8.64995	7.86141	8.17659	8.65805	8.45236	7.85258	8.67109	8.82367	8.24232	8.44716	7.73226	8.0666	8.28288	7.96522	8.46524	8.15174	8.30657	7.84024	7.84211	8.0231
B3GALNT1	6.131	5.11432	5.0329	4.80015	5.79975	4.94296	6.00534	5.73175	5.79113	6.06171	5.17141	4.94721	4.58089	5.48791	5.8919	5.69279	5.66435	5.2526	5.12465	5.5688	6.26424	5.92546	5.43434	6.01419	6.68903	5.87229	5.2481	6.30312	6.42626	5.15494	6.11026	6.38676	6.10424	5.44601	5.26708	5.92753	6.42416	6.48132	5.98989	6.09986	6.39879
RNF4	9.62339	8.54642	8.35635	9.20662	8.77189	9.2107	8.89082	9.04905	9.21892	8.66182	8.68697	8.63261	8.80006	8.72645	9.38378	8.98204	8.48104	8.53944	8.68384	8.97625	9.03529	9.07058	8.87352	9.2058	8.80435	9.37243	9.28378	9.04405	9.13639	9.5171	9.51803	9.32217	9.15721	9.10447	9.34182	9.47142	9.2262	9.39523	9.3306	9.63329	9.05749
ITPKC	9.29945	8.38096	8.52777	8.14874	8.18068	8.70014	7.74056	7.74303	7.60171	7.72355	8.5048	8.18637	8.60077	8.85356	7.65194	9.20391	9.42187	8.17233	8.55031	8.14054	7.76836	7.81683	8.3692	8.35904	7.76582	7.69814	7.67218	8.06728	8.47341	7.75572	7.6284	7.69341	7.43418	7.79063	7.78468	7.45519	7.42663	7.97373	7.9753	8.07775	7.70586
APOB	5.96821	8.16471	8.15273	6.83668	6.56037	6.61012	5.50425	6.46087	7.0495	6.3459	7.08438	7.95456	7.47355	6.88479	8.33284	6.30222	7.03192	7.2865	6.65676	5.43222	5.87764	5.42239	3.08207	6.60381	6.79365	6.31723	7.53481	7.72804	5.8553	6.67248	4.95332	6.73364	6.01664	5.59786	5.29791	6.63559	6.33614	5.86346	4.78853	5.44116	5.82015
DIAPH2	7.40457	8.56241	8.42173	7.46522	7.99903	7.96028	8.32434	8.62326	8.74218	8.41743	8.99825	9.32607	8.76555	8.38109	8.78863	8.02179	8.13607	8.82517	8.11082	7.7144	8.30409	8.11165	7.85167	8.33568	8.35555	7.85365	8.35597	8.45389	8.08278	7.56839	7.94814	7.44175	7.70821	7.85556	7.93235	7.59275	7.92876	7.48942	7.59657	7.52513	7.58448
SUMO3	10.2918	10.546	9.80898	9.52847	10.198	9.88308	10.0132	9.98038	9.92637	10.35	10.1562	9.2806	10.3099	10.4225	10.2046	9.93816	9.76345	10.098	10.0195	10.4645	10.1035	10.4527	10.4601	10.4908	10.2524	10.4429	10.3953	10.1908	10.4743	10.3234	10.4547	10.5519	10.4783	10.1578	10.3634	10.2223	10.2606	10.3279	10.0931	10.2384	10.3833
GM2A	8.26432	8.98709	7.62634	7.68503	9.02451	7.17298	9.32127	8.6161	8.73357	8.52035	8.52573	7.61052	8.17134	7.91329	7.85817	7.50882	7.34869	8.23456	8.45959	8.40274	7.89296	8.80533	8.85475	8.7699	8.2499	8.56629	8.84111	8.5071	8.73765	8.54301	8.9189	8.96382	9.23907	9.27392	8.94229	8.95614	8.72991	8.9476	9.02572	8.92797	8.4618
GLRX	10.6204	11.0418	10.8279	11.2752	11.3393	11.9447	9.57705	9.70791	9.57099	11.8561	11.5026	10.4783	11.376	10.9736	10.4528	11.7217	10.8546	11.3446	10.1051	10.503	10.2329	11.1794	9.82755	10.7744	9.72364	9.645	10.6955	10.3704	10.4494	10.523	9.96012	9.90285	10.5325	9.77903	10.5285	9.72684	10.1361	9.69137	9.20724	9.97774	10.2519
GLUL	11.6221	11.5353	12.4994	11.4805	11.8249	12.7334	11.1588	11.2393	11.3016	12.8361	12.7432	11.9784	11.9885	11.0124	11.21	11.269	10.5003	12.0059	11.928	10.7839	11.0979	11.574	12.113	11.0482	10.4986	10.8574	11.0772	10.782	11.3253	10.2335	11.6832	11.6657	11.3919	11.2376	11.21	10.6281	10.7698	10.9368	10.5639	11.4715	10.9845
PLEKHB2	8.89674	9.56747	8.38789	9.66099	9.64617	9.33621	9.28807	9.11261	9.2014	9.17376	8.94317	9.10995	9.42043	8.50339	9.0115	8.1095	8.79036	8.70576	8.85109	9.01036	8.98541	9.94883	9.78129	9.67799	8.89503	9.51454	9.86627	8.39326	9.46343	9.21886	9.80183	9.97314	10.0142	9.64284	10.0037	9.59165	9.72894	9.30562	9.60473	9.89479	9.56151
TGFB2	4.83431	5.89962	5.12248	6.95613	5.60444	5.95478	5.87195	6.43057	6.71999	6.96089	6.24627	5.92624	6.18835	5.80601	5.93415	5.33327	5.73484	5.82116	6.37701	5.2942	5.74048	5.09781	5.16506	5.98212	6.00825	5.47558	5.28087	5.71619	5.55798	5.41523	5.23645	5.39337	5.92211	5.277	5.48781	5.30923	6.03659	5.27479	4.98418	5.38043	4.80087
GTF2IRD2B	5.45283	6.0348	6.48888	6.37696	6.90857	6.52273	6.58234	6.93202	6.41301	6.95844	6.20906	5.85091	5.66158	6.96403	5.73697	5.77106	6.23464	6.05749	6.36241	5.48644	5.96709	5.27183	6.25977	5.94338	4.7896	5.93232	5.47174	5.82758	6.01795	5.1579	5.79906	6.75153	5.58192	5.74421	5.96164	6.1993	5.59261	5.97499	5.05462	6.03715	5.81017
NDEL1	9.81195	9.57744	9.11525	10.1579	9.62358	9.39129	9.10948	9.80409	9.76794	9.86185	9.51952	9.56892	9.4615	9.7045	9.22772	8.88071	10.2706	9.35262	9.37752	9.15778	9.7706	9.45255	9.34256	9.01878	9.26617	8.63826	9.07127	9.38156	9.17976	8.80444	8.49471	10.0298	9.43963	8.91757	8.84993	8.71815	9.10325	8.7055	9.09871	9.04968	9.17873
SCML1	8.4667	6.92212	8.10333	8.79341	7.59845	8.36542	6.6442	7.12086	7.49045	7.3801	8.07126	7.98105	8.14002	8.71782	8.80757	8.24983	8.38446	8.15526	8.41384	7.74229	7.47121	8.28933	7.08405	7.30467	6.97287	8.52165	8.42112	6.9459	7.27352	6.62315	7.44991	7.02549	6.69772	7.16462	7.71383	6.48834	7.32806	7.14208	6.85531	6.44153	7.46122
SF1	9.47751	9.29601	9.08829	10.0465	9.73635	9.82541	8.58779	10.0687	9.65716	8.72022	8.73352	9.87355	9.72359	10.0823	9.25312	9.75859	10.314	9.57607	9.89095	9.39727	9.10247	9.53625	9.3023	8.87384	8.49152	8.70965	8.62602	9.20209	9.29141	9.67413	9.44737	8.86544	9.06459	8.60071	8.9707	9.11105	8.46207	9.50343	9.23406	8.95038	9.00832
RORA	7.05507	5.99415	6.02405	6.17825	7.06753	6.34067	7.08374	7.27628	7.36628	6.61512	6.76597	7.11365	7.15329	6.95174	7.43603	6.5993	7.77277	6.68822	7.07095	6.6191	6.65715	6.31972	6.77316	6.77249	6.49431	5.80049	6.84648	6.27551	6.8379	6.48084	6.31673	6.68542	6.53642	6.32112	6.27109	6.62082	6.03566	5.70509	5.97427	6.06717	5.97183
NAALAD2	5.24458	4.13214	5.79448	2.86113	4.30412	4.0538	5.10445	4.4211	4.62675	5.36356	5.0117	5.36571	2.24676	2.79551	6.76965	4.09227	5.64054	5.67887	5.15207	4.11648	3.52439	4.3475	-0.105528	2.05507	3.68396	3.50873	4.59133	5.2485	4.61954	2.39361	3.60407	4.11816	3.50045	3.23839	2.85977	2.47248	4.67951	2.5406	2.73626	3.8125	2.4555
DHRS3	7.93666	9.73157	10.6534	7.83074	8.9449	8.53733	9.61413	9.60629	9.1748	8.62526	8.83282	9.13807	9.20059	9.66935	8.72754	9.64618	10.354	9.26177	8.29102	8.30577	8.17995	8.16665	8.45101	8.65199	8.88098	7.86694	8.25281	9.34042	8.48228	8.9284	8.80336	7.97291	7.47434	8.33548	8.48519	8.64787	8.4179	8.40773	8.43039	9.00114	8.88277
PPP2R5C	8.30443	8.3666	8.24106	7.28409	7.44076	7.7137	7.81076	7.82203	7.86037	8.22039	7.79666	7.76088	7.68654	7.96146	8.19867	7.10676	7.3495	7.82962	7.43149	8.01775	8.06857	8.40868	7.66525	7.71255	8.30168	8.26105	8.06953	8.01086	8.29945	8.53919	8.30775	8.64876	8.84186	8.12492	8.33926	8.33926	8.39872	7.79408	7.95441	8.22105	7.95009
CYP27A1	7.55666	6.93846	5.47332	4.17506	7.43849	4.03833	8.33705	7.1978	5.7305	8.56286	7.55591	8.18568	6.33243	5.57904	5.19258	5.89576	5.49181	8.10806	5.16713	8.16168	5.22191	7.33338	8.61043	8.32512	8.21755	6.3026	7.54348	8.20873	8.68767	8.15913	8.01069	7.67569	7.09997	8.92724	8.78517	8.17596	6.2076	7.47374	8.307	9.07917	7.07464
FGFR1	8.07049	8.30328	8.45733	9.96426	8.48711	8.35961	8.38069	8.68397	8.82896	7.4603	8.27724	8.13375	8.35114	8.89931	8.27025	8.1984	9.93876	8.22524	8.38888	7.65012	8.0565	7.64524	8.72194	8.21852	8.22922	7.69364	7.55661	8.24878	7.73789	7.45922	7.79783	8.02025	7.72604	7.95165	7.76187	8.4431	7.73604	8.2873	8.39988	7.92785	8.09155
MC3R	3.57473	5.06596	1.80316	5.62002	5.15811	4.80966	5.40684	4.24502	5.25654	2.9996	2.82899	4.90271	4.96074	5.01493	5.71399	4.69139	5.00162	5.52334	4.75219	6.05203	4.75309	5.76585	4.01411	4.65261	5.48094	6.37331	6.17238	5.46476	5.58642	5.86296	5.3909	5.90326	3.9881	5.92818	5.68774	6.44115	6.065	6.11316	6.82734	4.69178	6.1662
PFKFB3	10.1321	8.6589	11.1387	10.2988	9.93615	10.9432	7.81187	8.50886	8.33539	9.06068	8.51212	8.76134	9.4005	10.3968	9.66821	10.715	11.0922	9.58338	8.49543	8.51135	8.3939	9.17281	9.48514	8.81653	8.50004	8.33044	8.27367	9.42518	8.78331	8.09482	8.64911	9.82691	8.71217	8.87258	8.32335	8.50785	8.43756	8.23609	8.08718	8.75206	8.71782
SAT1	12.2897	11.7886	11.5212	12.2551	11.858	12.1782	11.9076	11.8116	11.9636	12.0403	12.4801	11.7549	11.8385	11.8688	12.0975	11.5965	11.3864	11.8589	11.9584	11.8267	11.5483	11.7493	11.5156	11.5837	11.5663	11.8949	11.7844	10.8258	11.9597	11.1902	11.6812	11.6836	11.832	11.7282	11.6836	11.4027	11.2825	11.6205	11.4446	11.85	11.2935
CDS2	7.92998	8.28199	7.77707	7.69386	8.29602	7.50534	8.44794	8.16108	8.23151	8.2005	8.12135	7.70107	7.98616	8.19391	8.22534	7.45484	8.12248	8.17272	7.89594	8.33889	8.06375	8.50802	8.30979	8.43836	8.20554	8.26291	8.48188	8.34423	8.48288	8.13718	8.28443	8.51892	8.37826	8.06645	8.44305	8.40085	8.15845	7.96854	8.35975	8.2631	8.31142
PDE8A	8.94078	8.17554	8.83971	10.3244	8.63031	8.77482	8.26696	8.34045	8.55299	8.61368	8.5411	8.23464	8.98141	8.59404	8.18798	8.45699	8.63121	8.59319	8.12601	8.17995	8.52166	8.41046	8.37837	8.23238	8.17003	7.87639	7.88528	8.25436	7.70373	7.87735	7.91636	8.23887	8.44906	8.04132	8.48208	8.17342	8.14739	8.33458	8.05906	8.57199	8.23104
CDC16	8.80721	8.72061	9.05256	8.42124	8.59333	8.44934	8.85295	9.03513	9.05461	8.61999	8.46323	9.15761	8.7816	8.29889	8.88849	8.31885	8.41417	8.5514	8.449	9.19183	9.30293	9.08454	8.59838	8.57548	9.10357	8.88153	8.98195	9.02792	8.62333	8.92143	9.02592	8.66932	9.16223	9.02366	9.33867	9.2006	9.20614	8.97213	8.94317	8.95277	8.90307
PELI1	9.1754	8.51919	8.14651	10.3376	8.10408	9.7683	8.88452	9.30846	8.94774	8.81036	9.81843	8.48681	10.4594	10.1338	9.77214	9.4657	9.38682	8.7626	8.91167	9.33356	9.11828	9.00978	8.87741	7.83949	8.74915	8.70135	8.51094	8.35663	9.25164	9.01607	8.19936	8.40238	8.82677	8.39337	8.58733	8.22934	8.51316	8.30391	7.95871	8.69128	8.13168
ILF3	8.52073	7.93881	8.33114	9.09646	8.2809	8.79858	8.12497	8.18703	8.44913	8.49675	8.29216	8.16008	8.54438	8.49136	7.62187	8.39038	8.67067	8.14292	8.31519	8.08688	8.06486	7.97373	8.25882	7.96034	7.90933	8.05626	8.09365	8.16457	7.9097	8.22521	8.13254	8.22808	8.26669	8.09667	8.24352	7.94789	7.70981	7.92694	8.00163	8.12599	7.87888
IL1RL2	5.77232	4.3118	5.24094	7.38906	6.31098	5.85216	5.53372	5.04978	3.36491	5.44415	2.76452	2.6372	4.22274	6.05626	4.16636	4.25771	6.9391	5.45869	4.17015	2.14695	3.73937	3.24635	4.09691	4.46658	3.59121	2.25041	3.60714	4.08887	3.02234	3.04519	3.84613	3.97961	3.89512	4.44513	2.69992	4.31542	4.23547	6.02635	5.14312	2.89549	4.37131
TWF2	7.65045	7.85548	7.20095	7.06264	7.94538	6.44554	8.46728	7.91876	8.13635	7.33827	7.48538	7.79925	7.53482	7.41899	6.89062	7.33116	7.26338	7.62483	7.37522	7.80404	7.88828	7.80933	8.20972	7.755	7.38587	7.8153	8.14664	7.34516	8.12378	8.02776	8.04432	7.95991	7.74572	8.22086	7.73865	8.43327	7.51909	8.03865	8.44624	8.27023	8.55124
ADAMTS9	9.03282	7.50867	8.25113	9.19507	10.0936	9.01979	5.97735	7.43712	7.39754	6.94256	7.05509	7.57565	8.38472	8.50638	7.6322	8.46709	10.3916	6.97747	7.44932	7.82553	7.76889	7.52591	7.33213	6.97685	6.54993	7.22121	6.67934	6.64629	6.56612	6.54823	6.70433	6.86456	7.10627	7.40515	7.54268	7.55044	7.4663	7.69553	6.98976	7.42616	7.2374
MAP3K13	3.58353	3.65977	3.84768	1.79237	4.52319	2.10784	2.09995	3.07154	4.26076	3.01191	2.80504	4.12153	3.17834	3.09029	3.25815	3.27294	3.34413	3.43453	2.99849	4.05861	3.78785	4.40079	3.75392	4.44659	2.91739	3.66288	3.47839	4.16325	3.88121	4.2329	4.09552	4.37467	3.01028	4.59595	4.93314	4.85185	3.47742	3.12701	3.53694	4.78931	3.38283
KIAA0922	7.61069	7.21588	8.1117	7.41496	7.50627	7.83909	7.31015	7.54215	7.4249	7.7081	7.2857	7.64189	7.3863	7.5049	7.21841	7.54955	7.44251	7.22426	8.06655	8.44547	7.18212	7.85168	7.52065	8.03746	7.35184	7.94623	8.13467	7.90108	7.8987	8.49014	7.98173	7.97398	8.6008	7.95502	8.16154	7.8949	7.58599	7.66714	7.51162	8.12851	7.56112
STX7	8.4331	9.07522	9.09965	7.78724	8.56897	8.014	8.98717	8.21967	8.24882	9.1583	8.7584	8.45789	8.15602	7.72036	8.37158	8.17559	8.14897	8.28918	8.43755	8.36903	8.84873	9.09235	8.92304	8.56657	9.10038	9.00055	8.54577	8.81798	8.80406	8.57246	8.98492	8.39658	9.47417	9.03291	8.6977	8.81443	8.89269	8.90722	8.4542	9.26287	8.77096
MALT1	7.15944	6.08693	6.26139	6.32538	6.73836	6.4015	6.741	6.24045	6.22288	7.07136	7.80006	6.49357	6.76774	6.94175	6.84518	6.54683	6.27818	6.8704	6.20106	7.16726	7.0225	7.50634	7.18445	6.7022	7.15377	7.02416	7.54811	6.72259	7.4689	7.60207	7.40119	7.14722	7.78208	7.25244	7.49348	6.87929	6.30235	6.60826	6.65266	6.86427	6.59645
AHCY	8.79128	8.62229	8.91021	9.08451	9.18025	9.04094	8.8809	8.57279	8.45395	8.91761	8.72103	8.80271	9.63444	8.28433	8.21409	9.05049	8.42084	8.45931	8.73128	8.40881	8.40669	8.29263	8.23622	8.26366	8.47559	8.76099	8.22044	8.30082	8.42538	8.888	8.8677	8.41141	8.5205	8.81849	8.35177	8.02407	8.2986	8.15825	8.39499	8.59393	8.47469
PSMA5	9.12675	9.00339	8.59211	9.68237	9.50287	9.93947	9.13503	8.97145	9.0516	9.95293	9.3311	8.91001	9.06915	8.84337	9.01344	9.67676	8.07822	8.89103	9.43815	9.87097	8.94723	9.57924	9.42104	9.95903	9.04424	9.65633	9.9951	9.0516	9.84307	9.84307	9.96699	9.98865	10.0491	9.50979	9.94387	9.72008	9.82584	9.2407	9.37659	9.12197	9.88732
KLF6	9.55183	8.93717	9.19993	9.17442	9.07458	9.84716	8.53472	10.6773	10.8343	9.36421	9.6517	10.0818	9.15976	11.0407	9.28257	10.4402	9.69321	9.74396	9.64185	9.26061	9.68295	9.00463	10.2396	8.63227	9.61019	8.0341	8.45303	9.63993	9.0718	8.30289	8.85658	9.0502	8.86227	9.54495	9.01931	8.67606	7.14077	9.50397	8.60438	9.29543	8.36327
ATF4	11.5877	11.511	11.1918	12.5225	11.4937	11.511	11.5877	11.6833	11.6509	11.864	12.1008	11.5842	11.8244	11.8158	11.6216	11.5163	12.2249	11.4836	12.1326	11.6201	11.5635	11.2816	11.1086	11.9341	11.7614	11.7344	11.3825	11.8516	11.1826	11.1708	11.1983	11.2068	11.1916	11.8158	11.2885	11.0898	11.4078	10.849	10.9581	11.4122	11.0898
BRD4	8.7038	8.62251	8.46557	9.1064	9.38555	9.24681	9.72457	9.95396	9.96429	7.91741	8.75563	8.29627	8.85688	9.99157	8.80911	9.48321	10.2284	9.39665	9.54901	7.79263	7.66097	7.53681	9.90602	8.02693	8.28602	8.61929	8.41212	8.72491	8.69204	8.04797	9.09673	7.66241	7.19696	8.72378	8.17687	9.12662	8.3529	9.25679	9.24149	8.76426	8.96154
GHR	7.33326	7.72955	11.2236	6.9632	8.13326	9.57617	7.25089	8.04985	7.36177	9.3194	9.49042	9.23907	8.51366	8.74253	9.35949	7.85447	8.36107	9.36065	8.97945	8.45214	7.97241	8.88034	6.01023	8.47705	8.2289	7.34475	6.55933	10.002	6.88259	7.53016	7.03859	7.71697	6.9215	7.4846	6.637	6.73243	8.05486	7.08625	6.5772	6.58645	7.83732
ATP6V0E2	7.1159	7.85212	6.98604	6.47497	7.88422	7.28317	8.75239	7.82747	8.14772	7.55208	7.49497	7.64484	7.44945	6.96785	7.16047	5.51636	7.74495	7.56768	7.63497	7.20248	7.28715	7.73061	7.51733	8.33032	7.59861	8.02147	8.48277	7.77356	7.87589	8.56466	8.01148	8.07312	8.28809	8.15579	8.00906	8.36841	8.31844	8.01543	8.26674	7.82276	8.56626
SRF	7.09969	6.55403	6.2351	7.61179	7.16867	7.33918	6.85413	7.52062	6.40384	7.21977	7.04041	7.11386	7.352	7.28052	6.64224	6.48712	6.79995	6.75999	6.47752	6.74595	6.38369	6.79221	6.33565	6.00215	6.57601	6.40791	6.56153	6.5883	6.17526	6.757	6.95842	5.98797	6.559	7.54116	7.04097	6.25146	6.37043	6.20258	6.63841	6.37805	5.88962
CHD1	9.35279	7.93809	8.33648	9.44917	8.48565	9.18637	7.57968	7.95125	7.85869	7.37345	8.61069	8.78015	9.17551	9.3755	8.92507	8.45971	9.49359	8.33148	7.96294	8.27522	8.2789	8.67161	8.03368	7.02314	8.03266	8.34352	8.06779	7.82986	8.11541	8.17053	8.20908	7.69673	7.89762	8.20069	8.28405	7.85093	7.68952	7.94461	7.4659	8.02999	7.71969
ALDH2	9.34644	11.1039	11.4849	10.1591	10.7282	11.46	11.3347	11.0797	11.1423	9.77419	10.5675	10.8683	10.6184	10.8637	11.1226	10.3136	10.3196	11.3318	11.8243	11.1156	10.8178	11.9742	11.2199	11.7012	11.0576	10.7363	11.5189	11.7562	11.3078	10.8995	11.5672	11.3384	11.5064	10.6174	11.5607	11.8243	12.0447	11.3055	11.545	11.2887	11.462
RBPMS	8.95613	8.67583	9.69667	7.21477	7.98072	8.88514	8.55712	7.83034	7.84042	7.99558	8.9908	8.68011	8.55349	8.95596	8.88185	9.44924	9.44332	9.09848	9.32244	8.38255	8.49093	8.14497	7.63904	8.20328	8.75002	8.63856	7.88071	9.2068	8.56386	7.697	7.90023	7.28718	7.40767	8.14438	7.8477	7.79111	7.61307	8.55068	8.0042	7.76217	7.54855
RNF126	7.17923	7.42034	7.00162	8.42551	7.30379	7.58382	7.09399	7.07953	7.29243	7.39698	7.54512	6.74761	7.43028	7.40676	6.86659	7.68938	8.24824	7.41603	7.52232	7.37315	6.90785	7.19591	7.29328	7.18828	6.90126	6.78935	6.90419	6.72697	6.96098	7.50611	7.09729	7.06528	6.84289	7.12007	6.27005	7.0152	7.13215	6.99475	7.04923	6.50824	7.35447
MECP2	6.68425	7.10595	7.23549	7.13693	7.36597	6.87935	7.4377	7.68375	7.49006	6.62962	7.21014	7.08739	7.20376	7.85682	7.35972	6.76673	7.75612	7.38961	7.01267	6.40601	6.98078	6.72906	6.8426	6.44188	7.16732	6.78045	6.46154	7.6228	6.71263	7.24601	6.94996	6.1727	6.00559	6.56774	7.00379	6.65354	7.32838	6.90583	7.10677	6.5184	7.21243
FBP1	7.14858	9.35622	7.78328	8.89413	9.14651	8.62543	9.04628	9.92197	9.90386	8.78975	8.42707	8.77035	8.87356	7.4517	7.63123	8.1822	7.96979	8.97758	8.58847	9.39304	8.1061	10.0943	10.7737	9.80756	7.5603	8.11385	9.20989	9.54854	8.71272	9.72448	9.27192	10.2816	9.80064	11.2765	10.3152	8.68536	9.53904	8.69281	9.79827	10.0943	9.99756
USP36	6.70414	5.85123	6.05152	7.12003	6.6131	7.14392	5.976	6.21441	5.89574	4.68809	6.85389	6.01757	6.82277	7.2606	6.51475	6.50771	7.88957	6.4542	5.43455	6.60356	5.09478	6.35371	6.17968	5.07599	5.87766	4.73535	5.29941	5.9752	4.60239	6.55231	6.04283	5.22178	6.34161	6.34032	5.6249	5.44065	6.09398	5.887	6.32734	5.01506	4.56935
ZCCHC6	7.97262	8.14966	8.29565	8.6802	8.76145	7.60576	8.65748	8.51133	8.60056	8.7806	8.43977	9.0078	8.17561	7.72032	8.43773	7.98713	7.76969	8.60376	8.18905	8.6902	8.94576	9.2829	8.60143	8.72349	8.27752	8.5543	9.03941	8.25348	8.80087	8.87611	8.53751	8.83401	8.701	8.85076	9.26797	8.61291	8.86015	8.21325	8.38817	9.17625	8.46408
CTSO	9.74101	9.96135	9.44858	9.0126	9.83637	9.45678	10.1046	10.3854	10.5631	9.65865	9.4006	9.80283	9.59257	9.74903	10.3325	9.60124	9.82974	9.71995	10.3506	9.83073	9.95415	10.0564	10.2565	10.4565	10.4785	10.3256	9.67988	10.0095	10.3794	10.2045	10.5103	10.0356	10.1829	9.79916	10.3063	10.6794	10.65	10.3506	10.0955	9.83869	10.1774
CIAO1	8.25641	7.90863	7.86002	8.04469	7.63435	8.30859	7.61322	7.97776	8.16774	7.83079	7.68013	7.44037	7.24133	7.44407	7.68285	7.3629	7.06243	7.84853	7.4347	7.28431	7.20908	7.0792	7.75748	6.86273	7.37788	7.62951	7.21435	6.9703	6.96045	7.10072	7.08096	7.96548	7.8643	7.41833	7.82601	7.52146	6.85074	7.48577	7.26596	7.37981	7.59626
RAB21	9.16769	9.02128	9.33168	9.65692	8.84777	9.86666	9.08344	8.85772	8.79506	9.61423	9.98572	9.40013	9.39936	9.13614	9.19713	9.27767	9.46642	9.20376	8.99813	8.93905	9.07641	9.1712	8.56765	9.11075	9.20292	9.17471	9.59652	8.99367	9.04541	8.98952	8.7605	9.16207	8.86612	8.91062	9.06006	8.74904	9.00086	8.58513	8.49475	8.47041	8.64519
FRYL	8.926	8.71979	8.8649	8.4379	8.42814	8.30506	8.70911	7.97797	8.02945	7.96226	8.59296	8.99094	8.53302	8.82892	8.82197	8.27057	7.97044	8.80824	8.53977	8.99126	9.1075	8.86227	8.65338	8.65046	9.20125	9.19922	9.03558	9.02149	8.57346	8.76175	8.90932	8.21606	8.29055	9.25587	9.22518	8.83822	9.1321	8.83544	8.42347	9.22951	8.80322
NAMPT	11.3358	9.07684	9.29631	11.8345	11.1537	11.69	8.43829	9.77445	9.91738	10.591	10.5536	9.08495	11.5154	11.2862	10.6021	12.09	11.2476	10.394	9.42013	9.8432	8.51356	11.0654	10.4374	10.133	8.69168	10.1297	9.71872	8.85843	10.3441	8.77671	9.29534	9.68867	8.39677	9.17071	10.3471	9.3169	8.75678	9.38581	10.271	8.43861	10.0902
KCNMA1	6.60788	8.73057	6.68097	7.3105	7.62392	7.01195	8.26951	7.77106	7.94713	7.92368	7.62242	7.19307	7.00235	6.37203	7.7578	5.88185	6.73657	7.18968	7.49655	6.97117	8.36437	7.79582	7.89992	8.64966	8.79691	6.15923	7.7529	8.53729	7.6109	7.28184	7.98816	8.7896	8.42389	7.60866	8.64697	7.77539	9.16532	7.78798	7.87049	8.44712	8.96304
MAFK	5.10151	4.82823	4.11028	4.8226	5.85503	4.2909	4.43951	5.1682	4.06918	2.96036	6.50956	6.45775	2.87274	4.97586	3.02582	3.48434	2.93723	4.31598	3.49333	4.65524	3.05949	3.19678	3.11927	2.81937	3.48893	0.784471	3.92197	3.05119	3.41547	3.40547	2.12323	5.09519	4.92685	3.34878	2.97582	3.87718	3.657	2.75273	3.36417	3.52989	3.31148
HERPUD1	10.5169	10.8104	10.4126	10.9653	10.3235	11.6625	10.3183	10.724	10.6865	11.0772	10.8475	10.5984	10.8859	11.2955	11.2101	10.6445	10.7495	10.5919	11.0067	11.6815	11.0133	11.6099	10.9104	10.8748	11.1313	11.3774	11.2119	10.9699	11.4344	11.4089	11.08	10.7541	11.184	10.381	11.2915	11.5953	11.5323	10.9872	11.2826	11.1452	10.9196
SLCO4A1	7.42756	7.66229	8.31483	9.41555	8.68918	9.12793	7.13033	6.70036	6.63276	8.17488	8.19109	8.03757	8.86878	8.72843	7.50745	9.86084	10.2274	9.3993	8.54224	7.7553	7.58334	8.20677	8.94019	7.42892	7.24978	7.19308	8.11591	8.15953	8.05191	6.50575	7.45032	6.94738	5.53679	7.6829	7.31103	7.3855	5.65597	6.87212	7.67041	7.68454	7.79405
C3AR1	9.45393	11.151	9.06014	8.30707	10.3045	9.41627	10.1408	10.1837	10.4868	11.4253	11.293	9.71436	9.16443	9.06791	9.75407	8.70394	8.30636	9.69429	9.99769	10.2172	10.333	11.3289	11.1765	9.33968	10.3594	10.6942	10.8672	8.84697	10.3923	10.6162	11.034	11.0951	11.2972	11.6281	10.1029	10.9029	10.4232	10.121	10.4962	11.6281	10.2627
SLC15A2	5.17754	5.13737	5.78386	4.82006	5.11555	5.77529	5.41888	4.83298	5.88107	6.58636	5.51915	5.07243	5.07243	3.5538	5.22661	5.53097	5.04896	5.3871	5.78673	6.82317	6.04773	6.857	5.67317	4.42862	5.43915	6.23247	6.02709	5.34697	5.54598	5.87497	5.58299	5.8181	6.30503	6.41094	6.41495	5.79436	5.59089	6.01197	5.88133	6.59835	5.27217
DGKD	8.4385	7.25914	7.69858	8.36637	8.60798	7.29114	8.25965	8.45517	7.97065	7.8848	8.28611	7.95227	8.3948	8.03358	8.57008	6.19993	8.86865	8.49114	7.03604	7.63705	7.81031	7.62749	7.33906	7.16599	7.21618	7.50978	7.72156	7.41632	4.39807	7.75452	7.12357	5.49957	8.01825	7.29042	7.71886	6.57013	8.06845	7.37043	7.67391	6.98829	6.86324
KANSL1L	5.67267	6.19731	7.05542	4.84787	5.79709	6.24102	5.9954	6.37112	5.78954	6.03799	6.44469	7.48052	6.30565	6.23404	6.95718	6.5807	5.92265	7.1599	6.17592	5.62856	6.195	5.29676	5.80449	5.73598	6.97686	5.9212	4.66237	6.74456	6.14433	4.60911	5.0734	6.00003	5.96394	6.32283	5.37756	5.31154	5.9077	4.6616	4.10558	5.4873	3.75881
MAPK6	10.1891	9.15154	9.43037	10.1565	9.54525	9.44158	9.91984	9.22854	8.90835	9.39777	10.1487	9.85682	9.5493	10.0075	10.5439	9.58362	9.7172	9.38466	9.47906	9.30805	9.8152	9.92973	9.07931	9.23304	9.76875	9.46266	9.2929	9.19585	9.51693	9.29129	8.9395	9.02001	9.06075	9.51913	8.96293	9.02506	9.3582	9.13611	8.989	9.17399	9.16972
ARMCX6	9.24467	9.29128	8.9413	8.01612	9.45979	8.37154	9.70376	9.55131	9.59004	9.44146	8.621	9.3322	9.05715	8.45199	9.34778	9.15381	9.29029	8.78009	9.33149	9.39108	9.36496	9.25761	9.12143	9.71188	9.50984	9.80205	9.55388	9.26318	9.48475	9.59262	9.55388	9.38683	9.54238	9.41995	9.29081	9.36937	9.88283	9.34397	9.72534	9.40679	9.5106
YTHDC1	9.69464	9.82741	9.87777	9.66505	9.05332	9.69861	8.52853	9.06897	9.25205	9.57688	9.96177	9.98658	9.78392	9.83582	9.88072	9.19884	9.70844	9.5838	9.25989	9.65372	9.69261	9.39866	9.03229	8.96709	9.33359	9.57051	9.17878	9.38128	9.12212	9.46225	9.03772	8.41353	9.14684	9.05248	9.38428	9.12459	9.18433	8.95315	8.88568	9.10112	8.8448
CTSB	11.8617	12.1985	10.9053	11.7442	12.745	11.563	12.4792	12.1906	12.2775	11.9905	11.447	11.3634	11.9133	11.2961	10.9889	11.5446	10.7436	11.8316	11.3527	11.6732	11.9105	12.3368	12.7579	11.9338	11.5042	11.9338	12.1377	11.3802	12.0059	11.6986	12.1072	12.378	12.2356	12.6244	12.4678	12.6244	12.4188	12.4804	12.4909	12.6827	12.6717
WDR59	7.14526	6.92354	6.8042	6.85157	7.37087	6.31397	6.48021	7.05164	7.26445	6.83942	7.16811	7.16311	7.23758	7.04282	6.66533	6.52341	6.97671	7.07266	6.54166	6.84538	6.97367	6.76269	6.62058	6.36336	6.51694	6.45378	6.57318	6.73783	6.30276	7.10144	6.61282	6.13169	6.51964	6.74568	6.84125	6.22716	6.99007	6.02766	6.60679	6.57837	6.62745
NTRK3	6.53909	6.77789	6.78963	7.14401	6.26497	6.96446	6.96114	7.01261	6.74594	6.27662	6.72215	6.78545	6.43346	6.59281	6.74631	7.09485	7.02792	6.58083	6.87756	6.64621	6.41398	6.48895	6.70417	6.30569	6.57481	6.45692	6.52212	6.91063	6.54609	5.92308	6.15081	6.36754	6.37319	6.49221	6.39902	6.63624	6.59825	6.74317	6.37815	6.6976	6.23388
CHEK1	4.8521	4.81614	4.41676	5.01474	5.40615	5.12194	4.57975	4.45961	5.03199	4.98107	4.25537	5.50794	5.33817	5.08741	5.46668	4.91908	4.73639	5.28345	5.2063	5.89606	5.2635	5.56747	5.44834	5.10306	4.63594	5.37927	5.54472	5.2987	5.34449	5.62397	5.94496	4.8641	4.92426	5.20427	4.8631	5.69163	5.26207	5.60725	5.8278	5.08393	5.47074
UAP1	10.5673	11.6958	10.9616	12.601	11.561	12.726	10.6471	11.3293	11.4068	11.8121	11.9011	11.9483	12.0277	11.6428	12.2396	11.4643	11.8433	11.893	11.7349	11.1637	11.6361	11.4612	10.6127	11.5449	11.0649	10.8241	12.1021	11.4659	11.3347	10.5641	10.5581	10.4084	11.1156	9.58257	11.5715	11.0802	11.8021	10.6478	11.706	9.72889	11.3361
TMX4	7.73668	9.47041	9.20348	9.09766	8.69976	8.96166	8.16778	9.01677	9.25106	9.13966	9.6707	9.40323	9.42005	9.6136	9.33798	8.44413	8.6794	9.20768	9.1844	7.90784	8.66918	8.35885	8.61156	8.83373	9.16292	8.68324	8.79092	9.33461	8.74673	8.84705	8.97306	8.46715	8.70132	8.44838	8.1424	8.79262	8.71511	8.05774	8.22842	8.27196	7.99936
IPP	5.97919	6.65635	6.95194	5.37913	6.76172	6.17927	6.33513	6.95965	6.67003	6.4991	6.49625	6.39343	6.49765	6.21022	6.23741	5.95759	6.45143	6.44177	6.90765	6.22862	6.91261	6.37589	6.66398	6.80421	6.85979	6.85224	6.88161	6.79561	6.7885	7.05329	7.18179	6.94546	6.87637	7.10482	7.29028	6.37614	6.54449	6.76892	6.59744	6.95361	6.30547
BTG3	8.82362	8.47491	8.44432	9.72373	8.69519	9.20261	7.61204	8.31584	8.54675	8.66285	9.15027	8.70917	9.215	9.47533	9.44797	9.31977	9.43178	8.71105	8.43471	9.06126	8.4174	9.19264	8.83266	9.1448	8.18966	8.81997	8.53002	8.01364	8.32284	8.37363	7.92279	8.36999	8.19722	8.03351	8.13029	8.1797	8.27643	8.2485	7.94892	7.87473	8.46702
LONRF3	6.9028	6.80436	6.82285	8.33707	7.57545	7.58059	7.26861	7.42734	7.30978	7.27095	7.63905	7.51074	7.07095	7.69926	7.20053	7.59865	7.7249	6.61568	7.35724	6.80482	7.09266	7.78701	7.33221	6.84062	7.02278	6.97388	6.72084	7.42512	6.92239	6.73118	6.64974	7.01934	6.99494	7.08582	6.7969	6.8187	6.97093	7.00155	7.17593	7.04872	6.50742
SRSF3	10.0173	9.93392	10.0469	10.9519	10.1271	10.9832	9.94042	10.1619	10.147	11.3961	10.6081	10.2608	10.3963	10.0392	10.2914	10.5307	9.92451	10.045	10.2019	9.96202	9.7013	10.032	10.1255	9.96511	9.53146	9.98888	10.0762	10.1241	10.0943	10.6323	10.3007	9.61096	10.2982	9.82874	10.0131	9.65517	9.82425	9.8891	9.74974	9.76042	9.89811
NLGN1	4.16732	4.64573	6.38731	4.13219	2.82152	4.75614	4.08686	1.57738	3.38495	4.39689	5.05025	5.01645	4.00575	5.46163	5.56147	5.07375	5.04699	5.08296	3.52223	1.53024	3.93862	4.90493	3.60672	5.1674	3.79732	1.67727	4.40503	5.16972	1.39746	3.9598	2.76032	3.03859	4.06902	3.76853	2.21644	1.04722	2.82966	2.87722	3.8077	3.24551	3.20349
BRWD1	5.92666	5.06503	4.60328	5.07632	4.49138	4.50587	5.2386	4.97789	4.56836	4.79878	4.87394	4.46015	4.5236	5.6243	5.1328	5.31845	3.30981	5.34764	4.89849	5.16671	6.41752	5.32992	5.29082	4.2113	5.4921	5.16104	5.88764	5.25479	5.16104	5.24413	5.38579	5.29451	5.55297	5.58333	5.91931	5.30412	6.01318	5.59963	5.32772	4.83056	5.18369
GSTK1	9.70269	9.55033	9.75606	8.49302	9.73783	9.35739	9.54112	9.744	9.7925	9.3869	9.06853	9.42762	9.59853	9.2762	8.86903	9.61309	9.69703	9.89498	9.82303	9.91468	9.6248	9.90876	9.62956	9.50492	9.49892	10.0021	10.1704	9.34428	9.9845	10.2757	10.0862	10.2287	9.52945	9.35537	9.82137	10.1223	9.52763	10.0624	10.1833	9.69891	10.0572
GALC	8.18521	8.42511	8.25485	7.35884	8.92869	7.52664	8.46963	8.05612	8.41771	8.36615	8.22991	8.4718	8.02973	7.68739	8.77203	7.9475	7.73524	8.19447	8.18269	8.38962	8.22147	8.7883	8.49572	8.41072	8.40352	8.86823	8.39465	8.18974	8.62916	8.80246	8.80023	8.19447	8.32723	8.49749	8.31635	8.70228	9.07058	8.70844	8.1213	9.14314	8.32239
MAST4	7.75289	6.84077	8.0605	6.3363	7.0631	7.22896	7.69161	7.43788	7.26595	6.88835	8.01185	7.98815	6.95697	7.60324	7.30831	7.87929	8.51301	7.5577	7.37791	7.3643	7.65962	6.83192	6.25584	7.41387	7.57648	6.7172	6.77424	7.98506	6.60803	6.71889	7.08687	6.12193	5.94005	7.41556	6.63559	6.60338	7.05833	6.84001	7.05874	6.8126	7.15357
INSR	7.378	7.85931	8.1686	7.11499	8.28388	8.03245	7.56236	7.23845	7.1547	7.91168	8.56397	7.01282	7.11453	7.6225	8.10621	8.08988	8.45897	8.05054	7.14923	6.51103	7.09857	7.39532	7.86746	7.24385	7.52807	6.90014	7.44839	7.21861	8.22993	6.52256	7.23845	5.61419	6.06041	7.04694	6.64815	7.76895	7.64794	7.82035	7.50564	6.84223	7.24755
SLC29A1	7.87883	8.46797	8.23912	8.92162	9.41169	8.72728	8.97976	9.75524	9.79258	7.94566	9.02487	9.33937	8.59094	9.38059	8.44707	8.90166	9.29292	9.36125	8.99872	8.39098	8.64588	8.68767	8.56304	8.27408	9.45558	7.76735	7.75338	9.00104	8.4412	8.28599	8.15021	8.15912	7.68261	8.33077	7.7182	9.04346	7.85489	8.60673	8.50674	8.71182	8.8145
NCKAP1	8.8707	8.17937	9.58627	9.2814	7.67385	9.79045	7.79467	7.35484	7.53304	8.43835	9.0428	8.5621	8.6291	8.76131	9.3886	7.67714	8.74791	8.77669	8.15245	8.05026	8.76217	7.46783	7.61677	7.90412	8.67581	8.13673	7.77916	8.32464	7.85434	7.29041	7.53098	8.35212	8.04239	8.13556	8.25427	7.0749	8.75689	7.96389	7.64212	6.79727	7.90576
GEM	11.6508	10.5302	9.56415	10.1697	11.1865	9.67311	9.65897	9.98076	9.99182	10.5095	10.3587	11.5414	9.77638	10.9159	10.8045	10.7317	11.768	10.8787	9.93099	10.1767	10.9911	9.27944	9.55683	9.93809	11.83	9.9791	9.05509	10.0477	10.3354	9.76224	9.36338	9.5717	9.54128	9.7793	9.72803	9.27716	9.28595	10.0923	9.4422	10.3973	8.73426
BMP4	3.77994	6.23026	5.61124	2.90109	7.13125	4.71705	7.32326	7.36119	7.27677	9.05241	7.17991	4.9135	6.15566	6.48119	4.8099	5.09682	5.03282	4.99826	5.51765	4.65877	3.81383	3.29776	2.61934	5.085	6.41622	4.17836	3.48956	7.16085	4.52944	5.63548	5.55627	4.27931	4.32953	4.40159	4.04715	4.72111	5.17353	4.95609	4.72845	4.1824	5.08803
KIT	8.9744	7.82101	8.38712	7.2583	7.79731	8.40162	7.7247	8.8454	7.85738	8.6421	7.41532	9.04695	7.87719	7.81047	8.39254	8.06509	7.51102	8.29165	7.3168	7.83811	7.18724	6.80147	5.80423	7.06753	7.96672	7.19795	7.58051	6.8129	7.54096	8.68508	8.2164	6.82961	7.23696	7.33582	7.96809	5.4145	7.89047	7.62483	8.1836	7.73027	8.01922
ARMCX1	8.92624	9.4496	10.2887	7.62682	8.30523	8.47745	8.58627	8.39493	8.39785	9.61086	9.40514	9.67997	8.7503	8.8618	10.1575	8.19477	8.24868	9.61804	8.70202	8.81432	9.34014	8.09754	7.6172	8.55858	9.34984	8.62963	8.25677	9.10364	8.01265	7.24906	8.03523	8.91177	8.44315	8.14654	7.23147	7.45639	8.80798	8.08574	7.76108	8.02314	8.0119
RHOG	9.78862	10.2699	8.97686	10.5025	10.5823	9.64175	10.4647	10.3697	10.4831	9.17229	9.59521	9.75284	9.40742	10.3132	9.6307	10.3562	10.2936	10.4331	10.4886	10.3153	10.1933	10.5353	10.7975	10.3824	9.61542	10.8066	10.6005	9.66741	10.6966	10.8452	10.8187	9.79421	9.93054	10.2732	10.4414	11.2915	10.4109	11.1412	10.9113	10.7206	11.1247
ARID5A	7.91319	7.66085	6.59621	7.97662	8.32515	7.51203	7.51687	7.88678	7.52632	6.43055	6.63297	6.66002	7.59135	8.63807	6.98747	8.17593	9.32731	7.5675	6.91893	6.87387	6.723	7.2068	7.80897	4.534	5.81304	6.92157	6.90892	6.32263	7.06471	7.78818	7.48932	6.23699	6.73704	6.75747	7.08064	7.41751	6.23863	7.19393	7.49714	6.67653	7.30555
NXF3	3.07873	5.051	2.29128	2.79612	5.92457	4.20286	3.94703	5.66724	5.56356	3.42025	5.99442	5.38518	3.94863	3.73424	2.77185	3.66443	3.06435	4.7619	3.33934	2.057	4.36765	4.46278	4.06058	2.73438	2.3304	2.56856	3.4957	1.80997	2.22425	2.27547	3.85398	3.29086	4.16422	3.3515	2.61364	2.94955	3.07042	2.61538	3.0349	4.98993	2.95545
CRYAB	8.68438	9.59727	10.6904	9.46501	10.6617	12.0437	10.0361	10.2646	9.9547	10.0197	11.6156	11.2967	10.4859	10.5593	9.75463	9.57581	10.2092	10.8902	11.2593	9.5469	9.68141	10.6125	8.70311	9.81728	10.4066	8.62538	9.00646	12.1618	9.33393	9.35123	8.6838	8.89044	8.817	11.4858	8.64301	9.37794	9.53188	8.93657	9.3092	9.13073	9.36749
CCRN4L	7.37819	7.56197	7.39395	7.5449	7.06455	7.68485	6.9116	6.73957	7.07546	7.14183	7.17515	7.029	7.05165	7.08762	7.2215	7.39506	7.2462	6.89457	7.80576	7.31245	6.79045	7.09535	6.9772	7.4049	6.95957	6.95859	6.72562	6.66472	6.86158	6.62906	6.80588	6.78979	7.19864	7.31558	7.04386	6.65627	7.47823	6.65352	6.45602	7.1039	6.4627
GSTM5	7.58686	8.09722	8.18375	7.68776	7.97007	8.31559	8.17885	9.00873	8.95966	7.41378	8.5187	8.26425	7.5433	8.07494	8.15187	8.35767	8.77402	8.06156	9.06466	7.62983	8.70379	7.76835	7.78088	8.0077	8.42139	7.13654	6.80537	8.40576	7.84099	7.23051	6.94142	7.91136	7.09394	7.49046	6.89292	7.43655	8.38333	7.59462	7.98816	8.27007	7.86292
SPATA6	5.82931	5.86017	6.15126	3.44213	5.53003	5.27514	5.87059	5.84942	5.2451	6.04765	6.30677	6.29198	5.51679	5.77704	6.36359	5.73853	5.92916	5.94787	5.15982	5.03564	5.15701	5.40569	5.34085	5.29211	5.60213	5.30307	4.89991	5.99629	5.13164	4.59375	5.16643	5.76255	6.13169	4.47354	5.25794	4.86933	3.3764	4.53627	5.00782	5.20878	3.85737
U2AF1	10.2721	9.94709	10.184	10.959	10.5899	10.742	10.118	10.4481	10.3614	11.1572	10.0885	9.92212	10.2316	10.9936	9.49118	10.2563	10.3506	10.366	10.691	9.78136	9.72446	9.71613	10.2453	9.87077	9.86808	9.94801	10.2999	10.6798	9.99085	9.75206	9.96042	10.612	10.3712	9.30139	9.95745	9.45213	10.4096	9.39318	9.99846	10.533	9.4483
SMARCAL1	6.08337	5.11639	6.31492	2.13436	6.22983	5.21301	7.15542	6.43008	6.94569	6.71528	6.05333	5.65691	5.11562	5.16629	5.58228	3.91835	4.14741	6.26175	4.53067	5.66882	6.43051	5.46619	6.36004	5.70226	6.70327	6.08844	6.79131	6.72149	5.91788	6.01031	6.39862	7.63858	7.27555	7.18006	7.22583	5.80582	7.00556	7.14002	6.3457	5.20939	6.63892
CHMP1B	10.0639	8.44052	8.31406	8.58773	10.2246	8.41085	8.35826	9.04376	8.98007	8.89267	9.75852	8.8932	9.10115	8.75316	8.56973	9.08069	9.57636	8.81996	8.76405	9.20865	8.54386	8.71803	8.49223	8.74333	8.76978	8.17241	8.1114	8.56977	8.73305	8.38368	8.66855	8.77637	9.19243	8.63615	8.19977	8.52544	8.02998	8.20125	8.00667	8.42235	8.56168
DBP	5.52843	5.58681	5.6786	5.1977	5.92756	4.64574	7.34519	5.65236	6.06781	6.29625	5.92869	6.47035	6.4513	6.22635	6.57717	5.89876	6.18674	4.82979	5.83577	6.21697	6.56655	6.18086	6.87302	6.19079	7.475	7.03064	6.78302	5.83288	6.3893	6.39508	6.43837	5.66986	5.64164	6.75388	6.27496	5.89298	6.34181	6.86686	6.51547	6.46944	7.37083
TRIB1	10.0882	9.84483	9.55691	11.3139	9.57326	11.2715	8.22487	10.1536	10.1294	9.45981	9.84715	10.4011	10.1892	11.2306	11.1416	10.3585	11.2021	9.55518	9.25598	10.6691	9.08123	10.5683	9.19124	9.76024	8.83219	9.91702	9.52054	8.80085	9.19395	9.5331	9.37489	8.29465	10.1176	9.59831	9.75369	9.59413	9.60622	8.64858	9.00065	9.35194	9.80758
LEMD3	8.30868	8.11721	8.06197	7.90176	7.98395	7.77735	8.93381	8.50003	8.26258	7.91506	7.8077	8.42181	8.16424	8.48193	8.50595	7.90053	8.1335	8.29704	8.69816	8.11258	8.66462	8.25389	8.38173	8.63268	8.61796	8.51394	8.34224	9.0343	8.71472	8.88631	8.81042	8.85571	8.66522	8.84808	8.86273	8.09641	8.62445	8.51991	7.60684	8.97052	8.2992
CCNH	9.10286	9.26808	9.54763	9.49814	9.25041	9.8418	8.88406	8.81723	8.83993	9.44413	9.70239	9.33464	9.48388	9.13407	9.79126	9.39513	9.62622	8.94447	9.41161	9.06953	8.91249	9.46685	8.91438	9.20156	9.14018	9.1875	9.18266	9.27348	9.43292	9.03715	9.09006	9.1761	8.93511	8.80602	8.93319	8.7298	9.25357	8.53782	9.01481	8.72209	8.9179
THBD	9.89579	7.64795	8.42511	11.2992	9.66749	10.5687	8.67947	9.13707	9.11994	9.15165	8.85956	8.88517	9.57414	10.2732	10.0289	8.8869	11.5495	8.35804	8.50365	8.98256	8.87035	8.65826	8.39138	8.59785	8.75863	9.44977	8.19223	9.30389	8.86277	7.30967	8.15753	8.55785	8.54592	9.34105	8.99494	7.51919	8.33234	9.09308	8.32758	8.43643	9.10069
PROS1	9.976	10.4616	10.3272	9.91364	9.94561	9.99856	9.95386	10.2431	10.549	10.2866	10.0975	9.70668	10.0071	10.0094	10.2273	9.24541	9.69363	10.4627	9.76761	8.95726	10.1192	9.50105	9.17439	9.43698	10.3201	10.0632	9.6012	10.0146	9.60005	9.44916	9.3663	9.40466	9.50358	9.47475	9.33174	9.09352	10.8415	9.77813	9.77745	9.94324	9.7584
RNASE4	8.21941	9.83753	10.9757	8.18142	9.21333	9.56182	9.15285	9.43674	9.25935	10.2548	10.8059	10.7568	8.85348	9.66812	10.0824	9.11353	9.34285	10.3404	9.3057	8.51385	9.5197	9.2531	8.92506	9.58755	9.93352	8.35723	8.58954	11.0093	8.86171	8.1053	8.32189	9.45821	8.77928	8.61885	7.73729	8.60538	9.06451	8.48539	8.60998	8.19391	8.72283
CREBBP	8.16285	8.54808	8.57748	8.33648	7.44376	8.33601	7.72197	8.05362	8.05703	8.17018	8.23713	8.2718	7.61067	8.30697	8.86045	7.72905	8.37515	8.2162	8.01143	7.45232	8.09443	7.36193	7.75267	7.99037	8.30285	8.15552	8.01126	8.09389	7.87149	7.93715	7.44292	7.74583	7.57366	7.39886	7.72624	7.73257	8.29455	8.20311	7.60782	7.88016	7.67377
EGR3	8.186	6.76699	7.61146	8.45629	9.55044	7.38523	6.17221	9.40995	8.49102	6.81624	7.75765	7.40944	9.77731	8.72413	8.51415	8.49886	9.57007	7.97479	7.17781	7.67326	7.48837	8.07121	8.39363	7.35274	7.5124	7.82329	6.80354	6.18509	7.6663	7.86812	6.18841	6.88137	7.20924	7.68444	7.60432	6.87058	7.10447	7.38128	7.50831	6.82625	7.48371
SMARCD3	7.86421	7.30771	7.91029	7.64178	7.51447	7.28212	7.96835	7.27992	7.39797	7.20113	6.88835	7.28697	7.50104	7.49193	7.40807	7.76856	7.58936	7.88783	7.25877	7.53527	7.4879	6.53094	7.22772	6.70056	7.27443	7.29931	6.63542	7.74395	7.19039	6.77757	6.66964	7.40434	5.65135	7.54668	7.10309	7.35877	6.94376	7.28158	7.09994	7.45309	7.38398
TGFBI	11.86	12.313	10.4107	12.5007	12.7961	12.3774	12.2076	12.0781	12.218	10.8075	11.6502	11.2515	11.6278	12.1857	11.9918	12.0778	12.0895	12.1032	11.2107	12.0325	12.7206	12.5236	12.9221	12.2867	11.8705	11.9323	12.218	11.8523	12.4435	11.4564	12.0696	12.5328	12.1142	12.4915	12.7689	12.6861	12.6938	12.6861	12.6861	12.4185	12.5447
CRTC1	6.63254	6.25107	6.59931	6.34645	7.02857	6.43707	6.47173	7.56603	7.10298	7.00131	6.72839	6.44272	6.85771	6.68558	6.00758	6.43294	6.62832	6.47447	6.72152	6.31124	6.24769	6.32078	6.6946	6.35638	6.42706	6.4386	5.97733	6.4746	5.88509	5.96066	6.43707	5.49761	6.1889	6.74742	6.43678	6.62858	5.78415	6.5386	6.71416	6.40281	6.42002
CD40LG	3.42528	2.64287	3.38846	3.43296	4.76326	3.6186	3.51675	5.66348	4.27497	3.53472	3.55508	4.54151	3.3263	4.59456	4.39898	4.98149	4.78078	3.97669	3.64785	4.13807	3.38968	3.66656	4.14117	5.64528	3.72611	5.95891	6.65442	2.7939	5.57684	7.28662	6.64826	6.39415	5.88278	3.36127	3.93012	6.43088	4.58036	6.06931	6.31248	4.15033	4.3179
PRKAA1	6.11405	6.2516	6.45934	5.72843	5.60326	6.54614	5.61319	5.03814	6.31123	6.98104	6.39206	5.64135	6.4131	6.48232	6.84951	5.7024	5.83783	6.14985	5.79255	5.53813	6.50498	6.11758	6.2351	4.85049	5.62834	5.34218	6.0255	5.89775	5.58455	5.756	5.62955	5.68349	5.98399	5.43382	5.57203	5.18042	5.89743	5.87816	5.51709	5.45896	4.91507
SYNJ2	6.95562	6.10998	4.71594	6.5906	5.40215	5.22263	6.25122	5.46431	5.60273	5.73225	5.65214	4.97406	5.58079	6.09861	5.89233	6.29142	6.89235	4.76206	5.28433	5.81845	6.56598	6.42057	7.04963	5.81889	6.91469	5.60957	6.12156	5.89519	6.77441	5.81845	6.0984	6.77757	6.44463	6.4611	6.817	6.27233	5.41441	6.90607	6.2885	6.2688	6.01457
PAWR	5.80783	5.90433	6.68702	6.37876	6.08515	5.925	6.6955	6.10553	6.02999	5.79464	5.61962	6.44926	5.52267	6.73413	6.3408	7.07895	6.78672	6.26334	6.2943	5.5226	5.76408	5.55268	5.3338	5.56488	6.67807	5.78983	5.99871	6.91807	5.81298	6.12523	5.38192	5.20078	5.33873	5.80728	5.19291	5.74044	6.00533	6.28608	5.96187	6.17671	5.63489
SOX5	3.33033	7.96328	6.73419	3.79144	8.36653	7.16944	7.53905	8.75511	9.05181	7.5394	7.39976	8.39754	7.75394	5.98102	7.75052	4.19556	5.92302	6.59377	7.47676	3.92485	6.98076	3.49691	7.0263	4.57785	6.35947	2.78831	6.75836	5.80602	5.34439	3.2538	5.92234	8.42504	7.26324	2.89652	6.94416	3.50811	7.12732	3.57186	5.47821	3.68218	6.71127
SPARC	12.3258	11.3686	11.1289	10.4661	10.9141	11.2577	12.103	11.7132	11.6969	11.1164	10.4336	10.8157	11.1897	11.0975	11.512	10.6195	11.6795	10.9414	11.101	11.6282	12.2405	10.8918	12.0283	10.9677	11.4169	12.1108	11.0075	11.0435	11.9303	11.31	11.7066	11.6269	11.5761	12.3983	11.9991	11.5082	12.0808	12.6055	11.7211	11.9359	11.8998
BPGM	6.89388	6.85515	6.78842	6.72588	6.14535	7.13627	6.69352	6.61442	6.13548	6.84189	7.04849	6.4617	6.55649	6.64529	7.15978	6.40692	6.07454	6.44878	7.06217	7.10252	7.23731	7.37198	6.66633	6.88977	7.57815	6.9445	7.132	6.83744	7.0525	6.4238	6.47307	7.44729	7.21974	6.87973	6.90223	6.84341	7.16239	6.88175	6.69263	6.7713	7.18434
DUSP4	6.81712	3.99346	7.88804	6.45186	6.73392	8.00744	4.36107	5.28088	4.68454	6.16676	7.38391	4.82728	7.33981	6.4012	4.45414	5.1416	6.91769	7.21679	5.58373	5.88503	3.54303	4.63659	4.58638	5.17893	4.52009	5.5795	5.56959	6.04467	5.47465	5.18336	6.06871	5.35357	5.29409	5.63247	5.83026	5.17983	5.05723	4.48313	3.78519	4.56489	5.90392
SKP1	10.7911	10.8918	11.224	10.9861	10.6583	10.8275	10.5053	10.8325	10.937	10.7931	10.9866	10.7231	10.5969	10.757	11.0686	10.6871	10.6423	10.757	10.8001	10.6658	10.8012	10.5252	10.5677	10.6425	10.7966	10.7116	10.3594	10.7435	10.5579	10.6873	10.5498	10.5693	10.5951	10.4463	10.4357	10.4026	11.1122	10.5997	10.5609	10.3677	10.735
CRYM	7.82424	7.97501	6.96138	7.7297	7.50591	7.10855	7.44035	7.86456	7.93031	7.14506	6.97521	7.23959	7.45136	7.04799	7.84976	7.41571	7.35149	6.59523	7.3407	6.81855	7.56134	6.62671	7.35585	6.48624	7.90699	7.05162	6.61366	6.70096	7.03135	6.16345	5.95584	7.28165	7.52144	6.91843	7.27342	7.02211	7.32522	7.59159	6.80757	6.88657	6.81613
ADIPOQ	7.08544	5.61001	11.529	6.79587	8.69802	11.1524	4.13693	6.32256	4.89547	9.3012	10.0476	8.22113	9.06867	9.54531	7.17167	8.4225	7.68911	8.83889	10.7032	9.71305	4.01276	9.94963	4.93525	9.2643	4.74753	5.02357	6.5386	11.0596	5.36106	4.58224	4.81008	5.71864	7.77925	6.54095	5.1193	3.3109	7.81499	3.02071	6.39731	4.41504	5.95522
KDM6B	8.92446	7.83673	7.66577	10.7009	9.42039	9.33427	8.22652	8.83551	8.90329	7.20437	7.76102	8.06974	8.87307	9.92556	8.23504	9.30036	11.3188	8.31219	8.60641	8.18732	8.1743	8.24247	8.85236	8.08501	8.20454	7.13796	8.36118	8.07597	7.92929	7.80612	7.30069	8.22034	7.85511	7.75471	8.00478	8.07299	7.97903	8.76225	8.3063	8.34127	8.47545
CD58	7.11443	8.13827	7.19969	8.85777	8.0054	7.96291	8.24656	8.24169	8.42844	8.71115	8.46449	7.89927	7.75662	7.45742	8.18618	7.29146	6.61058	8.01248	8.01045	8.06698	8.2615	9.03492	8.86217	8.13337	8.25202	7.45621	8.02652	8.08645	8.40181	8.54061	8.65446	9.13471	9.13502	8.33644	8.0673	8.22122	8.75635	8.22535	8.2657	8.1547	8.71614
FAM46A	10.4098	10.943	10.9236	11.3251	10.4831	11.1361	10.9852	11.4171	11.499	10.5683	11.4284	12.165	10.9952	10.6335	11.4611	11.0547	11.4079	11.0262	11.3825	10.1149	11.1892	10.1442	9.98455	10.6219	11.5231	11.0833	11.2256	11.4651	10.4779	10.9153	10.6657	10.5719	10.3294	10.0058	10.7072	10.3238	11.4354	10.1714	10.7478	10.5719	10.6745
TMED9	10.769	11.2119	10.3432	9.98343	10.8951	10.769	10.769	10.3823	10.4948	10.6709	9.98726	9.96846	10.3622	10.4673	10.0484	10.424	10.5019	10.2984	10.5135	10.522	10.6199	10.5878	11.0268	10.7402	10.7298	10.8546	10.8614	10.372	10.5338	10.5251	10.4667	11.0435	10.7454	10.6648	10.7522	11.2254	10.6889	10.728	11.2184	10.8246	10.8617
ADORA1	6.63966	6.53616	6.82801	6.6436	6.52179	6.36667	7.21963	7.39309	7.1526	6.07683	6.36308	7.013	6.77438	7.07934	6.80807	6.73659	7.11442	6.93123	6.59901	6.50165	6.60046	6.40198	7.19236	6.43336	6.4739	6.63966	6.44552	6.40691	6.27457	6.03766	6.04341	6.23725	5.92555	5.90083	6.20113	6.8195	6.5749	6.49075	6.80728	6.63235	6.90048
PSMD14	9.51043	9.49571	8.87858	10.6107	9.80739	10.1216	9.85088	9.40005	9.38488	10.2212	9.2767	9.3698	10.2659	8.96694	9.55879	10.1823	9.33625	9.09378	10.215	9.92304	9.53127	10.1433	10.1206	10.5664	9.62983	10.1206	10.6685	9.84225	9.94701	10.32	9.96707	10.6157	10.3243	10.2913	10.1904	9.72573	9.71057	9.65715	9.75286	9.88081	10.4547
NFIX	5.49944	5.56258	4.31936	6.14734	5.26676	5.08659	5.85798	6.28577	3.46393	4.66404	4.31711	5.73728	4.74941	6.01072	5.72138	3.90567	6.52323	6.02471	5.79256	3.98972	4.83151	3.63598	4.42551	5.87965	4.46289	4.59985	3.37254	5.69973	3.5721	4.62888	5.43202	4.00349	5.31989	3.32952	3.73314	6.09463	4.22514	4.64688	4.16396	4.93028	4.97137
ELOVL5	9.18349	8.59821	9.28736	9.69223	8.67305	9.90025	8.60206	8.74163	8.67637	8.81085	9.11984	8.41002	9.45735	9.11629	9.19665	8.8376	9.31592	8.73576	9.03262	8.74978	8.83041	9.05782	8.54317	8.2634	8.64427	8.74792	8.52494	8.70271	8.72562	9.13075	8.84022	8.94091	8.93763	8.53023	8.84831	8.43031	9.0255	8.60903	8.49388	8.354	8.49894
POLR3C	7.9377	8.46741	7.97381	8.55025	7.78781	8.46559	7.88718	8.04074	7.68813	8.37134	8.35671	8.04536	8.3096	8.09071	8.21795	7.90997	7.67812	8.09445	8.34969	7.95197	7.6114	7.49253	7.82289	7.87933	8.10295	7.98735	7.82229	8.06404	7.97417	8.15631	8.31564	7.7708	8.14399	7.86175	7.73804	7.62646	8.00066	7.50765	7.70401	7.67658	7.77164
THRB	6.8904	7.21065	7.12216	7.37202	6.80905	7.63682	6.27235	5.80504	6.43866	6.64429	7.17619	7.70193	6.81856	6.62415	6.68258	6.23734	7.1247	6.12605	7.14449	6.51088	6.77417	6.27639	6.7454	5.9415	7.1258	6.07982	6.71357	6.53383	6.56813	4.87187	5.88139	6.85829	6.22147	6.26468	5.73151	6.42925	6.53216	6.52793	6.28598	6.74528	6.47945
RCBTB2	8.83811	8.92976	8.9098	8.02022	8.22537	7.57764	8.61203	8.66243	8.81101	8.56773	8.38476	8.08391	8.01551	7.40165	8.9319	7.60427	8.03718	8.4212	8.04935	8.93859	9.46371	8.47737	7.97742	7.95792	8.53723	9.20769	9.15653	8.23815	8.59082	8.10491	8.66806	8.67753	8.47323	8.41633	8.78751	8.89308	9.50373	9.04203	9.54513	9.22595	9.08806
NET1	9.43691	8.96603	10.2766	7.46241	8.10115	9.2677	9.14361	8.89035	8.53223	9.26193	9.71443	10.117	9.54523	9.14761	9.53057	7.90046	8.66704	9.32644	9.52447	8.31678	9.35859	8.21223	8.57843	8.57306	9.52059	8.08744	8.38206	9.28452	8.78963	8.22301	9.05389	9.0952	8.18398	8.33778	8.49195	8.08176	8.47509	8.28646	8.23856	8.6462	7.82345
ACKR3	10.0847	11.4266	11.6227	11.2217	11.1963	12.0604	10.4269	10.3551	10.3838	10.9663	11.9094	11.1469	11.1738	11.567	12.1464	11.4114	11.4886	11.7736	10.9792	10.1481	11.1291	11.1698	10.4393	11.6142	11.8282	9.7652	11.4847	11.2966	10.8642	9.12433	9.48755	11.0133	10.3689	10.6051	10.6051	10.5196	10.8744	10.2855	10.3025	8.24104	11.0016
RUFY3	7.16634	6.96024	7.12974	7.1404	6.93304	7.3555	6.85829	7.30533	7.69365	7.33305	6.93095	7.50344	7.10709	6.83809	7.40746	6.65256	7.57752	6.98958	6.91869	6.96748	7.61964	6.82287	7.19164	5.98065	6.80259	6.89691	7.27059	6.47418	6.23191	6.33325	6.77506	5.7858	5.86891	7.10497	7.22314	6.60945	7.39255	6.62793	6.78496	7.22109	6.71967
KIAA0430	8.71014	8.9862	9.12926	7.81822	8.91101	7.5649	8.88417	8.9896	9.23537	8.82761	9.1403	9.25517	8.56183	8.25972	8.98839	7.69044	7.8328	8.48086	8.47557	8.90499	9.34909	8.95745	8.71825	8.73181	9.02552	9.01632	9.20164	9.34235	8.54505	9.10729	8.92003	8.51126	9.12023	9.12582	9.423	9.1214	9.35517	8.84619	8.87318	9.59338	8.64639
SEMA6D	6.76948	6.54267	7.23613	7.53846	6.94895	7.12215	6.82569	7.10539	7.4976	6.26158	6.2488	6.04745	6.08753	6.9942	7.35692	7.2996	7.54158	6.44561	7.31619	6.88493	7.0676	6.55089	6.71108	6.93359	6.46593	6.77094	5.93147	5.96239	5.67203	4.54531	3.39169	5.79709	6.56228	5.8696	6.31453	7.13904	7.06445	6.50959	6.28904	6.18038	6.75464
AAMDC	6.39537	7.28923	7.7456	6.40056	7.24545	6.44333	7.16706	7.62937	7.20917	7.27651	7.49617	7.69033	7.13305	6.63024	7.22595	6.85773	7.06688	7.27583	7.2023	6.8665	6.97976	6.67875	6.8617	6.82048	7.09997	6.59126	6.69086	7.07606	7.10671	6.97496	7.1913	6.36217	6.74391	6.82622	6.67972	6.16716	6.96859	6.66805	6.9042	6.83683	6.57672
NUMA1	7.49755	7.74355	7.69712	6.06373	8.11859	6.16338	8.42683	8.42593	8.36688	7.52456	8.35512	8.24376	7.67838	7.41307	7.24788	6.67804	7.34501	8.21618	7.4002	6.74445	7.64199	6.45651	7.77849	7.18496	7.44934	6.80751	6.98937	7.45387	6.58477	7.22331	6.90361	7.2366	7.38495	7.27222	7.55146	6.65559	6.51688	7.40957	6.8569	7.26076	6.67228
PPP3R1	6.99657	7.53978	7.38617	7.8593	7.25796	7.91297	6.3655	7.32661	7.2819	7.27169	7.10766	7.40939	7.11829	7.25348	7.24695	7.18677	7.09502	6.93626	7.05493	6.71248	7.11086	7.00859	7.116	7.25539	6.69194	6.89504	6.99698	6.65993	7.2819	6.47932	6.74821	6.0523	7.39005	6.83489	6.90726	7.07338	6.69512	7.10409	6.91724	7.29835	7.23151
NCOA4	11.6283	11.6696	11.3671	11.2029	11.8634	10.4753	12.0357	11.8597	11.632	11.3999	11.3405	11.0826	11.0371	11.281	11.623	10.686	11.0125	11.1005	11.5041	11.4429	11.8371	11.9039	11.7496	11.1106	11.119	11.4663	11.5867	11.2919	11.7103	11.9487	11.8893	11.0222	12.0421	11.7659	11.7107	12.0121	12.1745	12.1841	11.7619	12.2159	11.7619
NFIB	9.43173	9.49728	9.50232	6.98196	8.84211	8.87751	9.42177	9.35257	9.37414	8.67232	8.77701	9.01849	9.36268	9.46125	9.77651	8.93675	9.65162	9.23785	9.32942	8.76555	9.12077	8.19322	8.07354	8.82783	9.39114	8.71679	8.52025	9.40754	8.78354	8.48187	8.64665	7.66926	7.76214	9.01186	8.43039	8.51849	9.36856	8.84121	8.65814	8.33445	8.55643
DDX21	11.1829	9.6407	9.74905	12.384	10.3499	11.9579	9.26217	9.63236	9.5732	11.2336	11.2336	9.49292	10.7874	11.5929	11.0424	11.5891	11.494	9.91232	10.843	9.98179	10.1061	10.498	10.05	10.2411	10.3229	10.4884	10.4195	10.1551	10.3486	10.4963	10.1467	9.47809	9.86119	9.67313	10.3042	9.80366	9.98641	10.0992	9.84686	9.31822	9.61817
FOSL1	7.6102	4.68844	2.74405	10.8145	7.63085	8.4991	5.06247	6.293	4.06853	4.78644	7.08771	3.91602	7.65452	8.93637	7.52558	9.90792	11.025	7.28996	4.286	3.51675	5.38532	6.42161	6.63168	6.32741	5.64961	5.66909	5.21581	5.68279	6.1078	4.13831	5.5187	3.7651	3.85035	4.87332	5.38933	4.23515	5.06306	5.75153	5.47472	4.22234	6.67316
ERBB4	5.08027	6.04959	5.78793	6.25725	6.15164	6.16572	5.69256	5.82385	6.78701	5.21469	5.71015	6.08493	5.94563	5.81183	6.25817	5.75575	5.87035	5.64378	6.19148	6.19775	5.36401	5.3042	5.76831	5.66504	5.83033	5.82431	5.34963	5.69761	5.06017	5.10195	5.1992	5.06258	5.76218	5.65071	5.46253	6.03429	5.76723	5.67098	5.61872	5.69883	5.71259
NFKBIA	11.603	11.3411	11.2962	12.0771	12.2575	12.8881	11.8774	12.4417	12.4417	11.6861	11.9239	12.4963	12.6817	13.1318	12.4779	13.1828	13.1828	12.2271	12.5963	11.8581	11.1992	11.5748	12.5695	12.0771	12.0139	11.8243	12.5304	12.1017	12.3699	12.0139	12.3876	11.2423	11.7756	11.8144	11.8825	11.5627	10.6685	11.8489	11.8223	11.8989	11.2529
PPARGC1A	5.52526	5.42205	7.06731	4.98458	5.95272	1.70801	5.33743	5.51322	3.19909	5.67952	7.00755	6.86244	5.9153	5.8204	6.4737	4.87394	4.6978	7.08748	3.76054	3.80461	4.83487	5.75284	3.52119	2.95754	5.17941	4.14688	4.706	5.72714	4.12082	5.7075	5.43674	5.07776	3.78652	3.80239	3.14182	4.39718	3.8673	3.92833	5.11784	3.54901	4.49474
ATP8A1	5.61787	6.06055	6.49088	6.12416	5.39601	6.18075	5.5975	5.41206	5.29313	6.11919	5.18325	5.91646	5.58058	5.74429	6.77006	6.01722	6.31709	4.9632	5.9795	6.39112	6.28345	6.12978	4.65018	6.29075	6.03229	6.20244	6.70368	6.18376	6.50995	7.0451	6.60951	6.24397	6.82408	6.28207	6.54153	6.08586	6.68505	5.72279	6.04277	6.33187	5.987
SFPQ	9.82762	9.35206	9.30993	10.2383	9.16647	10.096	8.54852	9.52482	9.46083	9.43669	9.00792	8.94205	9.70987	10.0203	9.61034	9.54236	10.0465	8.62706	9.27218	9.13092	9.29342	9.29542	9.40644	8.83495	8.7043	9.16598	9.32771	8.84684	8.93721	9.49281	9.0467	9.3467	9.12969	8.9748	9.26006	8.95604	9.16632	9.12969	9.42018	8.9091	8.86696
SIK1	10.1086	7.34617	9.21234	9.4073	10.9842	10.5154	7.07035	9.83209	9.62561	8.81841	10.3705	9.49845	10.4844	9.75681	10.0628	10.3521	11.3198	10.1614	9.2592	11.1774	8.35564	9.62036	9.1755	8.11383	9.50375	7.65667	8.74169	8.74915	9.08994	9.35511	8.64541	9.19182	10.1341	8.95066	9.71683	8.41387	7.74373	7.41241	7.26287	8.63469	8.01654
ITGA5	9.96491	9.13778	8.38557	10.7351	9.41451	9.70157	9.37114	9.0502	8.92868	8.52041	10.2746	10.12	9.6985	9.22596	8.51566	9.76267	10.0235	9.66487	9.45188	9.16184	9.40574	8.86917	9.78358	9.2768	9.01324	9.02331	8.79637	9.28748	9.3263	8.19496	8.7571	8.88537	8.81884	9.36084	9.33981	8.63314	8.39171	8.65589	9.12768	9.33941	8.7191
MARCO	7.17522	11.8444	9.76732	10.9786	11.7091	10.9069	11.2733	11.726	11.8444	10.517	10.9709	10.0043	10.8065	9.73125	10.2183	10.18	8.16085	11.459	10.8582	9.81521	10.9318	12.3038	11.9518	11.4885	11.0902	10.3734	11.0707	9.88246	11.194	11.5498	11.4099	11.8466	11.4382	12.0153	11.404	11.2804	11.5399	11.3696	12.2259	12.3679	12.3679
RANBP3	6.38474	6.23895	6.48117	6.70227	7.12073	6.06873	7.30292	7.07975	6.88613	6.92447	6.9508	6.75819	6.42831	7.06689	6.61289	6.71633	6.85665	6.75285	6.29608	6.4263	6.46327	6.35934	6.94439	6.74513	6.36354	5.92858	6.17275	6.71951	6.26749	6.83565	6.6529	6.31648	6.10567	6.25092	6.29457	6.68426	6.12751	6.5804	6.53273	6.10889	6.5551
WDR74	7.25691	6.85087	7.0821	8.71106	7.04176	8.25764	7.38595	7.30262	7.07823	7.57254	7.40534	7.2753	7.99071	7.87619	7.04425	8.12877	7.75546	7.54629	7.37238	7.51415	7.1572	7.00455	6.99848	7.20632	7.1801	7.20502	7.45724	7.34861	7.22858	7.60343	7.10753	6.7065	6.62714	6.76391	6.97232	7.43478	6.98595	7.1359	7.70803	6.89888	7.27919
LEP	2.59122	2.49289	10.1106	2.6193	4.53957	8.16373	2.6193	2.42717	2.51297	6.77161	6.15706	4.06575	7.30683	7.21458	3.38902	6.61516	3.81717	6.84266	8.46647	3.94122	3.01533	8.47025	3.70463	2.47027	3.44355	2.9817	3.75784	8.23143	1.89983	2.89093	2.06232	2.60986	2.73471	2.42874	2.85307	2.86364	2.75135	2.35452	2.59039	3.26042	2.6812
RERE	8.07769	8.29911	8.26373	6.98559	8.30299	7.76585	7.82077	8.45314	8.4648	7.73131	8.69604	8.81631	8.19913	8.61807	8.29169	7.25945	8.20424	8.64406	8.39677	7.78965	7.7923	7.54723	7.90015	7.64543	8.40252	7.71993	7.48466	8.75703	7.97863	7.92041	8.07653	7.83771	7.888	7.63635	7.45203	7.99234	7.29774	7.93614	7.32656	7.69899	7.3806
CSF2RA	5.01842	6.6726	5.43108	6.5269	6.95656	5.27868	6.42356	7.02553	6.78215	6.64222	6.92352	6.16971	5.67863	5.47547	4.8149	5.4709	4.4035	6.78752	5.87096	5.98168	5.80267	7.09177	7.24298	6.53297	5.5616	6.23809	6.72718	4.90885	7.1265	7.09089	7.37562	7.85301	7.5685	7.07247	7.09405	6.70831	6.11957	6.15323	6.60088	7.22669	7.2205
BTRC	6.44801	5.98076	6.27573	6.15236	6.25338	6.30863	6.0584	6.61386	6.16515	6.72551	6.26077	6.07613	5.26721	6.24746	5.87377	5.96568	5.98388	6.14058	6.25551	5.85043	5.73691	5.84479	6.6111	5.57141	5.91631	5.2318	5.76967	5.64097	5.89494	6.19696	5.54548	5.59808	5.80674	5.42866	5.63284	6.37348	6.02801	6.19386	6.17758	6.15105	5.72704
PLXDC2	7.81561	8.11975	7.5461	7.57154	7.12872	7.73896	8.6082	8.33443	8.25343	7.75468	7.35883	8.1687	7.5042	7.58225	8.19473	6.14387	7.2512	7.66704	7.07616	5.66724	7.66632	5.93267	8.15134	7.65393	6.68429	7.31229	7.26834	7.1805	6.68631	5.96294	7.09732	7.60131	7.22625	7.23626	7.43316	7.55836	8.15498	6.4581	7.39338	7.71067	6.41247
GSTM2	8.77371	9.24417	9.23583	8.61088	9.60454	9.13709	9.58213	9.88219	10.0354	9.10338	9.46982	9.23298	8.75774	9.03333	9.48165	8.21701	9.94698	8.77661	10.2092	9.61332	9.74286	9.17588	8.29716	8.16211	8.81818	8.24383	7.93592	8.83762	9.18807	9.1251	8.28492	9.07802	8.6532	9.23298	8.50126	8.3996	9.25023	8.33198	8.53445	9.82809	8.3704
ARID3B	4.3378	3.80155	5.52096	4.36407	4.79258	3.61621	4.69262	3.56733	4.3962	5.01349	4.21955	4.49866	3.84156	3.63365	3.94547	3.99186	4.56413	4.55419	4.1499	5.5752	4.32907	5.27928	3.89293	3.4699	4.30927	4.20241	6.05892	4.44814	4.74815	6.13759	4.37924	4.48469	5.62265	4.36773	5.19168	5.33784	5.18315	4.85365	4.72175	4.53455	5.08622
RNF122	7.99257	7.80508	7.90779	8.34467	8.93654	8.18041	8.35692	8.11882	8.60436	6.99848	7.17144	7.61799	7.60325	8.73565	8.79982	8.93688	8.72491	7.71431	7.7661	7.75109	7.60549	7.53527	8.59694	7.65309	7.90417	7.38148	7.70691	7.25229	7.00783	6.93081	7.65261	7.39594	7.56009	7.52865	7.12672	8.14914	7.96049	8.27069	8.1046	7.79061	8.02436
ULK1	6.53393	6.84709	7.19444	6.34697	6.75768	5.98905	6.8938	7.91703	7.94837	6.18116	7.49241	7.49862	7.60148	7.78402	6.97492	6.81559	7.24962	7.71123	7.17443	6.72123	6.99347	6.7369	7.62343	6.32491	7.20736	6.19845	6.57054	6.74202	7.25563	6.35132	6.41672	7.00297	5.85497	5.39814	7.01449	6.6887	6.1155	6.68602	6.63883	6.92515	6.16313
FBXO21	8.14169	8.31348	8.5222	8.03912	7.96501	8.20829	8.30705	8.1488	8.08953	8.31393	8.71785	8.64234	8.45805	8.55402	8.52792	7.96231	8.06476	8.45311	8.12496	8.02624	8.31108	7.54554	7.74209	8.19382	8.38805	8.19225	7.89309	8.78862	8.16394	8.31463	8.2027	7.98665	8.03866	7.8332	8.03167	7.93073	8.03009	7.92861	7.67545	8.01497	7.63103
TOM1L2	5.36514	5.15128	5.31094	5.49843	4.45261	4.87912	5.42398	6.35431	5.57234	3.15566	5.38582	4.12037	4.55684	4.70451	5.06869	4.80586	5.25177	5.3395	3.91972	3.42733	3.42125	3.15203	6.41741	3.70461	4.94498	3.44315	4.25631	4.42353	3.12618	3.78219	3.4827	4.89352	4.2733	5.38557	3.78508	5.07302	5.12907	5.12846	4.59216	4.29107	3.94985
HCK	8.49981	9.5457	7.19845	10.1564	9.49286	9.23574	9.28827	9.54678	9.59218	9.20033	8.60354	8.4379	8.1441	8.44117	7.23675	8.55394	7.72305	8.77116	9.13726	9.25768	8.35616	9.94388	10.4883	8.96878	7.83437	9.03892	9.41301	7.59316	9.25148	9.33067	9.82709	10.0344	9.44496	10.3319	9.96051	10.1949	9.09184	9.72621	9.91844	9.98957	10.3077
GPS1	7.08818	7.96506	8.18468	7.20327	7.65668	7.40578	8.12372	8.20953	8.17612	7.53418	7.75394	7.56898	8.0588	7.60033	6.10752	7.76751	7.44874	7.7409	7.63815	7.58874	7.19672	6.98313	7.6995	7.39695	6.91923	7.02729	6.61242	7.10916	7.13451	7.50253	7.2316	7.54521	6.71515	7.55086	7.5946	7.75078	6.68594	7.1498	7.78708	7.24155	7.38281
RUFY2	9.00593	8.38594	7.88924	8.49524	8.36314	8.46201	6.15072	7.93923	7.93338	5.40259	7.57824	6.42481	7.55817	10.0279	8.35503	8.09917	10.418	7.07855	7.68124	8.49524	9.1617	8.53963	8.42197	5.60677	5.80614	5.95555	7.03467	6.01861	5.18218	6.25386	6.05296	6.55588	6.31573	7.37625	6.38664	7.38117	7.11404	7.31463	7.43242	8.16727	7.01874
PPP1CB	8.77816	9.02119	9.45651	9.05053	8.02835	9.19036	8.21151	7.97503	7.83294	8.61144	9.37875	9.04632	8.93538	8.42213	8.66969	8.50039	8.55937	9.05522	8.17265	8.13749	8.81848	8.57277	8.13101	8.30183	8.50692	8.62708	8.56248	8.19179	8.49019	8.23755	8.34226	8.19806	7.64257	8.52363	8.31248	8.32631	8.27489	8.52908	8.45728	8.08856	8.1599
NPC1	7.64733	7.20305	7.24722	8.72783	8.27552	7.06637	8.70687	7.4343	7.34929	8.40906	6.91632	7.77046	7.80458	7.6479	7.70562	8.20309	7.76292	7.50049	7.38881	7.72634	8.01589	8.87245	8.68179	7.80047	7.61708	8.11218	8.01389	7.81814	8.20449	7.9968	8.46537	8.62992	7.75345	7.81547	8.32201	7.82595	7.87028	8.11092	8.26661	8.47268	8.16282
AHR	7.75347	8.6119	8.83073	7.01654	9.01309	8.137	9.93935	10.5057	9.8863	9.1238	8.68383	8.20265	8.45413	8.98135	9.07863	8.14923	8.2935	8.64072	7.74295	8.45543	9.31495	9.21428	8.94707	9.36332	8.85782	9.29436	10.288	8.51747	8.83677	9.12561	9.14864	10.5886	9.89184	8.61948	9.61097	9.6337	10.1813	9.28973	9.3843	8.54227	9.53117
VAPA	11.7708	10.8628	11.1051	11.5709	11.1224	11.59	11.3227	11.1457	11.0321	11.0601	11.5376	11.1896	11.5169	11.1607	11.5413	10.9551	11.2497	11.316	11.1854	11.4004	11.6544	11.6056	11.7779	11.439	11.5751	11.5483	11.7277	11.3913	11.5277	11.4625	11.2256	11.3758	11.072	11.6042	11.8368	11.4865	11.5001	11.695	11.235	11.316	11.4337
MTF2	7.49282	7.39145	7.42701	7.40984	7.25708	7.27804	7.50641	7.39761	7.54155	7.31092	7.33504	7.70636	7.49857	7.41512	7.68183	7.35813	7.33898	7.2441	7.18496	7.88758	7.87613	7.64681	7.45016	7.80855	7.30966	7.77625	7.74548	7.48045	7.41343	7.68639	7.56033	7.96618	7.99814	7.57447	7.45604	7.33454	7.83815	7.50765	7.34763	7.53298	7.2172
NCF2	8.20979	9.4108	8.05434	10.9081	9.78794	8.67527	9.53125	9.41228	9.44597	9.16223	9.13751	8.42397	8.88421	7.52858	8.50836	8.30579	6.82478	9.44551	8.77669	8.97386	9.1651	10.0879	10.4505	9.07363	8.5174	8.24927	9.05246	8.49922	9.06344	9.36071	9.64282	10.247	10.3509	10.446	9.7037	9.52457	9.93666	9.79016	9.46496	10.5806	9.81067
CTF1	5.44866	7.17751	6.76049	6.65589	7.13599	5.34311	6.48354	6.75901	6.19594	6.78547	6.60672	6.24539	5.77041	6.66634	6.66763	6.98323	6.13684	6.60757	7.03262	5.28651	6.18305	6.5641	6.68225	6.00804	6.09466	6.36577	6.24095	6.65928	5.14563	5.91923	5.65547	6.36043	5.10227	4.92511	5.33335	5.45043	5.6487	6.57753	6.40338	6.66184	6.84954
SYNDIG1	7.79965	6.61234	6.65783	6.19016	5.0224	6.90159	7.50977	5.23365	5.97582	6.30259	6.12364	5.66556	5.66617	7.00268	7.18952	7.08335	5.45388	6.5205	6.64156	6.74787	7.07907	6.26213	7.9317	7.11347	6.76562	5.89259	6.88712	6.39856	7.70885	6.75868	6.84199	8.08727	6.50865	6.5613	6.91531	6.69112	6.742	7.52973	6.9882	7.3016	7.52195
INPPL1	8.68037	8.37063	8.50202	7.87678	8.57703	8.16495	8.5432	9.01825	8.89132	7.57629	8.43129	8.5591	8.21499	8.87	8.04839	7.53165	8.81278	8.39614	8.51433	8.04605	8.14409	7.78338	8.94387	7.6755	7.76671	8.02058	8.05276	7.61724	7.87238	7.78244	8.2385	8.13425	8.22835	8.35816	8.20586	7.79696	7.36476	7.99627	8.30087	8.62875	8.2647
DHX9	7.49464	7.49521	7.57783	8.4013	6.9635	7.95575	7.16668	7.03264	7.57892	8.65644	7.76901	7.30961	7.59313	7.5164	6.79918	7.38729	7.23875	6.96874	7.29268	6.70073	6.79186	6.74715	7.8192	7.01547	6.93167	7.14345	6.96872	7.21366	7.1873	7.65212	7.07458	7.73431	7.89731	7.02819	7.27095	6.65844	6.7618	6.92203	6.69691	7.20457	7.01372
MEIS2	7.92041	6.27572	8.19935	7.02158	7.29106	7.43933	6.69868	6.62591	6.11195	7.74655	7.53263	7.68534	7.20759	7.62874	8.03041	7.15536	6.86262	7.77846	7.46902	7.0113	7.38696	6.60884	6.78985	6.30268	8.27605	7.19472	6.98361	8.00005	5.8752	6.20212	6.48803	6.93278	6.36616	5.99345	6.0083	5.97148	7.25428	6.96321	6.75268	6.50152	7.09986
ECHDC2	8.69064	8.27794	9.85669	6.95544	8.48381	7.74284	8.31022	9.27559	9.40692	8.33916	8.60783	9.53468	8.27086	7.4337	8.74217	7.80504	8.48885	8.28636	9.18031	8.42014	8.47478	8.57056	8.0987	7.65884	7.90564	7.48833	7.65852	8.30409	7.6039	7.89604	7.79546	7.8435	8.50837	7.32098	7.95324	7.62896	7.74668	8.23844	8.36121	8.72753	8.02211
RRP1	7.2034	5.17502	5.25085	7.35189	6.65494	6.94966	6.74119	6.99808	7.2687	7.47904	7.62379	7.14815	7.38347	7.06993	6.37086	6.61974	6.07289	7.01749	5.31414	6.90948	5.58868	6.97272	6.50123	7.05677	5.3269	5.96261	5.61378	4.5937	6.71501	6.55499	6.58644	6.0175	5.77904	6.91614	6.45413	5.22664	5.31916	6.32409	6.91856	4.88926	5.4788
ISYNA1	7.08857	6.73019	6.5106	6.53742	5.90282	6.59053	7.38336	7.11143	6.97934	6.41435	6.46989	6.49008	7.09476	7.0507	6.39951	6.73595	7.30779	7.16057	7.29455	6.70016	6.43316	5.85324	5.76742	6.04475	6.80719	6.92679	6.06195	7.32927	6.37221	6.78082	6.50576	7.06225	6.11164	6.84505	6.55748	5.79988	5.23084	6.19077	6.03167	6.80976	6.56284
CTSF	8.78589	9.30985	9.50885	8.2277	9.44364	8.47847	9.52717	10.1615	9.88676	8.60954	9.87702	10.0005	9.00849	8.5921	8.9333	8.465	9.19245	9.50248	9.56651	8.82441	8.85769	8.29411	8.83433	8.29795	9.77055	8.55269	8.50277	9.20483	8.91458	8.83786	8.95507	8.70753	8.25739	8.64815	8.90548	8.36717	8.65738	8.83273	9.3651	8.87327	9.1083
SMIM14	4.67294	6.26835	5.71418	6.38185	4.94999	5.85572	2.83699	3.99296	4.83212	5.04113	4.9444	4.70123	4.87042	5.89422	5.61876	5.02438	6.11704	5.86382	6.16989	4.21354	6.14438	5.17671	5.07703	4.86507	4.39523	3.42018	4.30904	5.63426	3.44523	4.45319	4.18542	2.35756	4.80032	3.17616	5.06288	5.05785	5.32011	3.0945	5.25054	5.19877	3.66215
PGAP1	6.81027	4.91965	5.7174	5.4368	5.14532	6.15591	5.10393	4.98096	5.30503	5.86378	5.56926	5.17195	6.19373	5.70667	6.13715	4.91246	6.1104	5.32442	5.11223	5.70388	6.16311	5.38913	5.06461	4.83418	5.30209	5.18505	5.43088	5.2083	4.96157	3.6127	5.01471	4.5619	4.83802	5.23178	5.84617	4.70816	5.78311	4.79903	4.72079	5.18822	4.56759
CREBZF	6.54256	6.73897	6.49027	6.39738	6.39086	6.24073	6.14848	6.44127	6.70155	6.5682	6.83847	6.5785	6.48821	6.86134	6.87437	6.63544	6.21261	6.86843	6.39953	6.40111	6.62599	6.97446	6.56951	5.97389	6.53558	5.67233	6.39787	6.24012	6.28898	6.93371	6.25441	5.82327	6.03945	6.17125	6.20708	6.17252	6.02322	6.4388	6.33784	6.18459	6.10525
INSIG1	8.36737	7.95705	8.15671	11.0852	9.44475	8.51407	8.23348	8.056	8.09692	8.97413	8.24725	8.16145	9.21426	9.32785	8.16145	10.0562	9.20089	8.26469	8.19909	8.2731	7.93533	8.60362	8.5462	8.25686	8.44077	8.17001	8.02925	8.08575	8.1541	8.05287	8.49771	8.85074	8.38761	8.24169	8.3009	7.96018	7.9933	7.68515	7.93938	7.33068	8.61114
IL6	9.68804	6.12433	6.22163	11.6692	11.6179	10.8996	4.73042	9.61251	9.28255	7.74453	8.73416	7.04138	9.59747	10.3425	10.1928	12.0799	12.8428	7.40502	7.00402	9.33062	5.38705	9.58053	9.2226	7.85635	6.05652	9.28621	7.4664	6.59874	6.99534	6.74329	7.3409	7.74632	8.60144	7.69232	7.99605	7.55189	6.29402	7.62829	7.85968	5.76858	8.67471
MEF2C	8.53493	8.68037	8.76203	6.75272	8.56453	7.27021	8.87905	8.89126	8.88866	7.8124	8.03644	8.52789	8.32021	8.41956	8.48416	7.7303	7.7996	8.16017	7.88096	8.31444	8.48548	8.54251	8.03913	7.99798	8.66008	9.04616	8.43303	8.59527	8.57978	9.18509	8.70647	8.65012	9.06364	9.78815	8.81752	8.49407	9.02711	8.44257	8.3881	8.83608	8.31983
NDRG3	8.36002	8.74928	8.37386	6.37749	8.68314	7.32714	8.93542	8.87457	8.73345	8.60299	8.80602	9.16116	8.39091	8.27822	8.58944	6.82695	7.49177	8.6485	8.67403	8.49673	8.78498	8.22572	8.33463	9.18509	9.18447	8.86861	9.0683	8.86699	8.95211	8.48996	9.05623	8.89719	8.95945	9.08462	8.84235	8.67706	8.84638	8.47696	8.48438	8.7063	8.65521
SARS2	6.841	6.93549	6.91658	6.16863	5.82949	7.00185	6.67176	6.015	6.4358	6.84066	6.77516	5.56418	6.6575	5.7368	5.53146	6.392	5.80266	6.96682	7.25749	6.84567	6.90994	6.3478	6.55336	6.93211	6.67483	6.93419	7.01565	6.57707	6.85548	7.03444	6.44935	7.55577	7.37363	7.37943	7.28742	6.78835	5.7973	6.74011	6.44651	7.54132	6.76053
AFF4	6.20698	3.68773	5.48244	6.58493	6.40762	6.45949	5.68578	5.79392	5.47296	6.04831	6.22809	6.16215	6.04831	5.90905	6.178	6.00428	6.12859	4.87899	6.52503	5.27751	5.55359	5.864	6.30679	3.74938	5.03933	5.47849	5.05089	5.74301	6.05878	5.6651	5.05089	4.79231	5.81682	5.72391	5.39325	5.81594	4.2253	5.70206	4.42595	5.52479	5.31041
SF3A3	8.42862	8.31653	8.31399	8.80717	7.89664	8.44501	8.37298	8.49144	8.40092	8.16534	8.12943	8.26696	8.69497	8.47676	7.97053	8.47041	8.40232	8.17662	8.54897	7.8313	8.52924	7.76937	7.57001	8.24012	8.033	8.22858	8.24973	8.59911	7.92261	8.50856	7.73808	6.86899	7.90025	8.15208	8.29253	8.03717	8.38021	8.10159	8.28192	8.16583	8.18831
HDAC1	9.19646	8.3655	8.83352	7.49415	8.46427	7.13368	7.78943	8.17459	8.13992	9.07268	8.05633	8.37625	8.76574	8.02994	7.24741	7.60314	7.29448	8.45591	7.36516	8.54305	8.18481	8.17176	8.43319	8.26634	8.10708	8.93347	8.75842	8.00211	8.53538	9.12787	8.48625	8.77977	9.46565	8.73982	9.3326	8.31574	7.86004	8.50968	8.17479	8.58444	8.66683
NXT1	8.82346	7.5952	7.96777	10.2822	8.84503	9.2475	8.51605	8.46728	8.4995	8.50972	8.67183	7.92844	8.47906	9.50974	8.82513	9.70922	10.1488	7.99825	8.41845	8.62666	7.44022	8.36986	7.98531	8.26754	8.26558	8.40911	8.47771	8.20522	8.81063	9.06974	8.29821	7.99495	8.40282	7.91537	8.095	8.3215	8.49779	7.95671	8.37255	7.99236	8.53209
GATM	7.63071	8.5463	8.12719	6.48338	7.83831	7.20984	7.0225	7.1462	7.08988	7.70709	7.5406	7.38645	6.76335	7.962	7.73221	7.10686	6.48989	7.3134	7.20964	7.89414	7.7611	8.23946	7.42418	7.07641	7.68326	8.14939	6.96632	7.92859	7.8477	7.69954	7.98566	7.73568	8.96257	8.35519	6.84733	7.60979	7.92425	8.21232	7.4979	8.09062	8.02688
TFB1M	6.94318	7.62024	7.23154	6.62834	7.17836	6.41481	7.18926	7.2095	7.23201	7.26351	6.94511	6.88463	7.56911	6.61893	6.81267	6.55252	6.23029	7.12459	7.17067	7.25194	7.30182	7.00223	6.9465	7.14729	7.35413	7.13601	7.85815	6.99765	7.06029	7.49027	7.00015	7.26693	7.37746	7.36288	7.10566	7.20548	7.48979	7.25463	7.27881	7.48129	7.30482
QKI	9.46626	9.25882	9.52033	8.96976	9.37497	9.41054	9.46853	9.38296	9.14276	9.10138	9.51356	9.00655	9.32706	9.63615	9.76213	9.10456	9.25079	9.61117	9.04519	8.91632	9.43648	9.12496	9.45322	8.9483	9.15879	9.43937	9.0963	9.27271	9.18627	8.70934	9.19234	8.83845	8.78069	9.04003	8.68441	9.12381	9.48923	9.44023	8.98679	9.06338	9.07593
HEBP1	9.74463	9.46105	10.2134	8.60859	10.027	9.26705	9.72367	9.85062	9.79469	9.38376	9.66708	10.16	9.41784	9.61645	9.32108	9.49188	8.91542	10.1055	9.80856	9.65923	9.86184	9.84938	9.86446	9.70218	10.1246	9.78513	9.60027	10.1733	10.0557	9.90537	10.1384	9.9934	9.9522	10.0285	9.86847	9.41739	9.80663	9.74607	9.86454	10.1192	10.0069
EIF4B	10.4508	10.3542	11.2071	9.6203	10.4015	9.79719	10.3424	10.4938	10.3704	10.3775	10.9849	10.8926	9.89854	10.332	10.6182	10.0624	10.1515	10.3546	9.99294	9.92127	10.0547	9.94735	9.90618	9.97378	10.4292	10.1576	9.65257	10.5499	10.1295	10.4134	10.2813	9.40554	10.3148	10.3287	10.1029	10.0844	10.0574	9.86502	9.9048	10.1818	9.53171
MAPK1	8.73081	8.50186	7.73942	8.84511	8.33957	7.91104	8.442	8.10528	8.28686	8.57267	8.48836	8.0634	7.86688	7.95273	7.89868	8.12852	7.8296	7.81918	7.9304	8.31012	8.35555	8.15555	9.06912	8.73821	8.18649	8.52731	8.17523	7.82627	8.80613	8.05579	8.3714	8.4999	8.93662	9.10239	8.37257	8.70257	8.33259	8.59896	8.52895	8.55126	8.19612
FAXDC2	8.90162	9.64116	9.96156	8.92559	9.2803	9.13457	9.5036	9.5573	9.48034	9.23073	10.1087	10.0149	9.10282	9.08744	9.83661	9.30436	9.3661	10.0594	9.12627	9.05911	9.5074	8.97109	9.0968	9.4735	9.51304	9.03397	8.68893	10.3604	9.15622	8.56413	8.84625	9.01107	8.88065	9.04391	8.67756	9.03482	8.95594	9.51041	8.97921	9.30972	8.99845
PLEKHH3	3.22185	2.45629	2.55605	2.44617	3.32622	2.06966	2.15318	2.62713	3.62761	2.60732	1.9725	1.79821	1.9154	2.56587	2.00328	3.27159	3.21326	3.52941	1.91477	2.02713	1.6119	1.62026	2.14005	2.68795	1.59746	1.63024	2.57607	2.26959	1.58681	2.0994	2.79584	1.71098	1.83966	2.3142	2.10069	2.83705	1.88132	2.8266	2.75651	2.35206	2.19357
UBR2	7.87266	7.88218	8.39378	8.10757	7.89391	7.7067	7.70014	8.02429	7.82475	7.9981	7.84814	8.19146	7.509	7.71829	8.07459	7.44317	7.12132	7.85571	8.02382	8.29142	8.56011	8.23583	8.07852	7.85884	8.0106	7.75572	7.90939	8.04312	7.90296	7.77548	8.10688	7.96887	8.37997	8.13252	8.05368	8.23697	8.28269	8.03529	7.89191	7.96775	8.25133
P2RY2	3.06972	4.29376	3.29554	6.39781	4.5492	3.35857	3.47715	2.52614	2.84978	4.58282	5.55849	4.09152	4.72384	4.58064	3.73629	3.84659	6.89269	4.64717	3.24684	3.50931	3.10945	2.45845	2.9332	3.26019	5.1223	3.42427	4.6895	5.48717	2.91902	3.49422	3.41383	2.66405	2.59221	2.89341	2.65486	3.70365	3.95042	2.84372	3.15265	2.81723	3.62656
PFN1	11.3439	10.9167	10.4796	11.4772	11.0827	11.0275	11.3439	10.9599	10.9738	10.5984	10.6056	10.647	10.8391	11.3119	9.95174	11.8365	11.1649	11.5468	11.1271	10.7809	11.1866	10.8182	11.5527	11.9745	11.5025	11.998	12.3076	11.3225	10.5475	11.0619	11.4047	11.1482	11.0518	11.1852	11.116	11.6905	11.1852	12.7147	11.6455	11.1399	11.812
UTRN	7.61544	7.01685	7.53659	6.5143	7.55494	6.94501	8.06635	7.41407	7.94649	7.75619	7.29996	7.15135	6.66033	7.4717	6.93885	7.77469	6.97169	6.8904	7.50074	6.70016	6.75036	6.71908	7.61932	6.80116	7.21377	6.52151	6.27421	7.16552	7.51924	6.44529	7.05278	7.35902	7.10367	7.31935	6.62234	7.3469	6.64124	7.3403	6.52044	7.64829	6.1705
KLF10	11.3336	10.5544	10.8568	10.8227	9.82692	11.299	9.37432	9.27474	9.16706	9.31588	9.64961	9.42023	10.4976	11.5241	11.4144	11.0614	11.0574	10.0419	9.69218	9.9636	10.253	10.5125	8.95526	10.0801	10.0138	10.1726	10.1726	9.54612	9.66385	9.36442	8.84837	9.51084	9.85895	10.2355	9.21567	9.87664	10.0271	9.80811	9.93353	9.46395	9.94642
IL1B	8.10049	6.35015	6.11072	9.79504	8.52396	8.16824	5.9993	8.38043	8.89323	8.21529	8.09296	7.82651	8.25089	8.64734	8.72538	7.89993	8.47477	6.76231	7.58513	7.7496	6.75125	7.84226	8.84088	7.52958	6.4221	7.79871	7.31053	6.53763	6.73227	6.7356	7.50968	6.6683	7.52226	8.78706	6.98904	6.22052	7.47265	7.11033	6.62888	7.06813	7.38325
TBL1XR1	7.33463	7.36807	8.19038	6.43278	7.47296	7.19324	7.30896	7.60799	8.0058	6.86111	8.28485	8.08321	8.12258	8.06349	7.68614	6.8419	7.30352	7.4397	7.01826	7.61118	8.31219	8.06321	7.95714	7.67753	8.17894	7.7211	7.88603	8.30321	8.14654	7.70859	7.76395	6.62906	7.15886	8.25571	8.46812	8.02795	8.00979	8.41306	7.62802	8.17252	7.67741
VPS39	7.4739	7.81657	7.35486	6.63107	8.17217	6.66136	7.35845	8.13653	8.1844	7.63097	7.99079	7.73939	7.79643	7.75399	7.05387	7.05085	6.59116	8.03924	7.07903	8.26389	7.8691	8.14825	8.11281	7.96	7.80684	6.91083	7.95531	7.52334	8.11004	8.22945	8.07003	7.67952	7.75349	7.03419	8.26597	8.89864	6.44861	8.40755	8.93447	8.26392	8.61934
THBS1	8.90572	6.10726	6.3858	8.6823	6.52184	9.67963	7.20349	5.98556	6.05488	8.34617	6.82903	6.39277	8.00823	8.04262	7.02778	9.11077	7.42418	6.36947	7.09582	6.02943	6.57682	6.50693	7.08244	6.94062	7.11644	6.7373	6.22116	7.55743	6.75643	5.76996	6.94448	6.51686	6.32289	7.71992	6.7002	6.32596	5.79845	7.74616	6.72277	6.82318	5.59773
PEBP1	10.6008	10.6526	10.7569	9.95109	10.3481	10.3605	10.9313	10.6384	10.6361	10.4295	10.5778	10.2623	10.5936	10.2049	10.3442	10.1559	10.3817	10.9724	10.8365	10.1878	10.3605	10.0797	10.1723	10.3226	10.4272	10.3141	10.3843	10.7878	10.2097	10.4007	10.1515	9.88039	10.1995	10.0263	10.0528	10.4344	10.6113	10.4162	10.5516	10.0832	10.2504
KLHL20	7.2081	7.38521	7.54635	7.28586	7.07559	7.77267	7.06796	7.08169	7.14135	7.60793	7.42884	7.06022	7.0202	7.20969	7.54583	6.92077	6.79915	7.12149	7.14738	6.66102	7.2463	6.83096	7.06001	7.19186	7.31878	7.16399	6.70114	7.29669	7.11673	6.65247	6.7834	6.54548	7.26324	7.0885	7.03565	7.03306	7.31689	6.96478	6.58473	7.10961	7.13822
COL11A2	6.65482	7.17129	7.09726	7.42103	7.41395	6.78238	7.14877	7.01423	7.07198	7.00913	7.00707	7.01674	6.67887	6.79219	6.76073	7.05655	7.28857	6.72042	7.02655	7.07931	6.71707	7.06643	6.94661	6.84992	6.6967	6.68308	6.80187	6.46128	6.79904	6.72725	6.66393	7.03202	6.66348	6.57186	7.18281	6.80902	6.91054	6.74752	6.73798	7.06516	6.57046
STARD13	9.04994	8.16492	8.2426	7.86674	8.71772	7.96039	8.94447	8.14776	8.31741	8.24937	8.30676	8.58232	8.23012	8.09983	8.33183	8.10633	7.49481	8.48834	9.03074	7.6166	8.45859	7.34931	8.15756	8.15561	8.3996	7.79338	8.23449	8.50044	8.28197	7.54108	7.8257	8.1828	8.06935	7.44273	7.8708	7.9229	8.23024	8.30564	7.89389	8.4998	7.64793
EZH2	5.49895	5.56676	1.9189	5.33679	3.77191	4.65149	3.7558	4.36661	4.93001	6.05155	3.61042	3.79439	4.38305	4.61001	3.79817	3.37817	5.3942	3.28116	3.37817	5.86965	5.18496	5.54881	4.70742	1.70222	3.90752	5.80382	5.85098	4.66045	5.49414	5.57109	5.39452	7.30701	6.68115	6.16908	6.58472	3.51566	4.00805	5.36137	4.50401	6.0547	4.53086
FBXW11	8.12699	7.94166	8.47433	8.10596	7.63733	8.09181	7.56708	7.55035	7.64842	7.74727	7.77949	8.47604	7.46997	7.69504	7.75458	7.30363	7.3782	7.25549	7.50507	7.39211	7.60344	7.32237	7.56016	6.96844	7.60586	7.37371	7.35682	7.59951	7.42123	7.76959	7.26064	7.83917	7.21385	7.63569	7.83709	7.75315	7.73405	7.46557	7.54336	7.65599	7.21065
NOP2	9.15553	8.51031	8.27564	9.93918	9.02236	9.60483	8.78001	8.90249	8.98536	9.19526	8.70107	8.3847	9.0971	9.2097	7.89496	9.53184	9.07617	7.91011	9.01045	8.89444	8.2649	8.74915	8.89136	8.57776	8.12447	8.51515	8.32986	8.33248	8.45609	8.36553	8.45936	9.25147	8.8435	8.62261	8.91043	8.43386	8.36915	8.19178	8.7713	8.51559	8.32489
NUP153	9.6768	9.31727	9.53427	10.3084	8.37159	9.81998	8.17479	8.40537	8.7078	9.07955	9.41482	9.34058	9.1904	9.96204	9.73852	9.52061	9.59325	9.33285	9.17273	8.86175	9.20736	9.23204	8.78338	8.74315	9.26808	9.27293	9.37644	9.02307	9.01671	8.92887	9.14672	8.19766	8.66734	8.87579	9.24811	8.69702	8.91979	9.11609	8.76824	8.65705	8.59667
ELL	6.35441	6.00046	6.0213	6.5818	6.73059	6.92118	5.37788	6.5582	5.4065	6.45514	6.49087	6.26299	6.49371	6.92376	5.89149	7.44232	7.15564	5.80879	6.3926	5.82897	6.12022	6.5571	6.21009	6.18859	5.94312	6.3808	6.39695	5.57909	5.81894	6.10746	6.55147	5.96981	5.95424	6.13368	5.10238	5.70902	5.7431	5.77422	5.91675	6.29845	6.01435
TUBG1	6.9889	7.39384	6.2946	6.73514	7.45525	7.6026	7.04881	6.65605	6.98747	7.53893	7.03088	6.11423	7.35042	7.91358	6.07038	7.9442	4.98055	7.10139	7.6747	7.53478	7.1547	7.71443	7.58713	7.20778	7.0895	7.48665	7.10807	7.78162	7.49801	7.04954	7.73703	7.04631	7.2083	7.50167	7.3686	8.33521	6.46209	7.80542	7.966	7.58914	8.11842
KLF15	6.47074	5.00281	7.21986	6.64426	6.03073	7.39941	6.32054	5.09584	5.7643	5.06537	6.40634	7.75422	6.00544	6.24768	7.24853	7.12517	5.55525	7.84888	6.53805	5.10256	6.78004	6.69242	6.33751	7.59297	4.86472	5.91193	5.10201	4.64525	6.6181	3.51796	5.88254	5.77266	4.55045	5.11422	4.79239	5.35113	5.44604	5.30509	5.82914	7.18644	6.27208
PKN2	7.25003	7.46638	7.73947	7.24907	7.50064	7.41784	8.05745	7.99503	8.41195	6.66228	7.60293	8.27659	7.88497	7.6405	7.99859	7.09494	7.5934	7.66553	7.66293	6.9922	7.49364	7.16265	7.89523	7.02159	7.60009	7.54126	7.64764	7.23064	7.1914	6.77204	7.60428	6.90708	7.03574	7.38987	7.39284	7.44884	7.71115	7.38485	7.15288	7.6517	7.23536
UBC	13.0884	13.1527	12.9648	13.1399	12.9532	13.1634	13.3551	13.2815	13.3956	13.2229	13.2353	13.2872	13.1645	13.0508	13.124	13.0508	13.2545	13.124	13.1956	13.1527	13.0495	13.1527	13.2264	13.0645	12.9059	12.9648	13.039	13.0118	13.1141	12.9648	13.0756	12.635	13.1478	13.1746	13.1746	13.0416	12.9309	12.9451	12.8064	13.0508	12.7665
FAM131A	8.16676	7.75833	8.13671	7.06026	8.08595	7.07763	7.77548	7.71361	7.89942	7.30094	7.90033	7.66004	8.33607	7.91438	7.84237	7.37792	8.15785	7.85616	8.27516	7.90093	7.75944	7.90218	7.68913	7.5967	7.8759	7.64066	7.59826	7.46758	7.5988	6.48705	7.51783	7.32969	7.17983	7.52141	6.9987	7.54312	7.6926	7.77664	7.57144	7.341	7.21477
MAFG	8.32051	8.29767	7.62885	8.19733	8.29993	7.73178	7.70369	7.98316	7.79416	7.32538	8.10702	7.20611	7.59006	7.89938	7.94122	7.43532	7.11471	7.44974	6.74273	7.08959	7.21083	7.54932	7.83874	6.40368	7.28349	7.06423	7.32981	7.57605	6.91462	7.05932	7.19991	8.06863	6.5482	8.44349	7.32307	7.78311	7.2761	7.49878	7.04561	7.84254	7.36694
IRAK3	7.47877	6.59638	7.62295	7.79457	6.62638	7.22514	6.46132	6.37044	6.1299	7.03204	8.14189	7.26317	7.98975	6.6414	6.93733	6.36406	5.89684	8.08519	6.82282	6.28937	6.99566	7.24185	7.69028	6.9615	6.15468	6.30873	6.92929	6.71111	6.45074	5.64722	6.40524	5.90012	6.23978	6.42431	6.67845	6.37452	6.89955	6.73466	6.45518	6.15388	6.76157
NUFIP1	6.73011	6.33829	6.44229	7.75072	6.29118	7.36449	6.77846	6.47996	6.47624	6.92204	6.59626	6.21009	6.69538	6.84903	6.95604	6.78921	7.18469	6.52875	6.51103	5.91357	6.45551	6.28786	5.94504	6.70953	6.62349	6.52421	6.83369	6.60193	6.6953	6.5788	6.54368	6.75533	6.34297	6.29707	6.60376	6.35246	6.70474	6.30629	6.48477	5.7452	6.54612
H2AFV	9.24058	9.76123	9.60121	9.22109	9.44529	9.26386	9.4371	9.54781	9.38478	9.6187	9.52244	9.50811	9.6187	9.48178	9.53483	8.93774	9.12411	9.52983	9.34922	9.7202	9.71563	9.47099	9.3576	9.5974	9.86248	9.75056	9.74562	9.7419	9.54086	9.78292	9.5161	9.54555	9.85522	9.38665	9.50905	9.48271	9.76646	9.52281	9.19705	9.80958	9.53184
TTC30A	4.45821	4.95905	3.85706	3.80305	4.52391	3.60423	4.94807	3.39626	2.63185	4.72691	4.36468	4.84239	5.6308	3.19673	5.39162	4.66594	2.62329	5.29407	4.6422	4.84844	4.62281	4.89622	4.86892	4.77235	5.47555	5.28932	5.38314	5.31518	4.81788	5.24285	4.4929	4.99986	4.35536	5.10877	4.6677	5.27484	5.24625	3.12301	4.97211	4.52869	4.5429
RAN	10.3204	9.73434	9.74994	11.5528	9.78578	11.1044	9.45954	9.48063	9.47445	10.8132	10.0154	9.60926	10.7187	9.9385	9.74628	10.7318	10.2547	9.70224	10.0737	9.78347	9.62719	9.74386	9.66861	9.83036	9.71637	9.94239	10.0941	9.82469	9.85763	10.0089	9.78578	9.97019	10.486	9.50491	9.68436	9.61128	9.63659	9.13605	9.54301	9.48982	9.51272
TBCEL	5.23301	6.26988	4.29563	5.18019	4.43866	5.06925	5.96382	5.15642	5.36117	3.54048	5.99714	4.0165	5.96059	6.53402	5.88564	5.26093	4.99078	5.90549	5.90826	6.05602	5.72223	6.08618	5.48889	5.50925	5.81999	5.45126	6.18544	5.48074	6.48081	6.10798	5.60026	4.90378	5.96082	5.74934	5.26602	5.92009	6.64129	5.13303	6.11077	6.09483	6.23757
NRIP1	8.63837	9.03497	9.01985	10.2177	8.41161	9.59968	8.80462	8.60454	8.70175	7.60353	8.8413	8.9763	9.71507	9.91523	9.59541	8.36021	9.63236	8.75463	8.47888	8.28358	8.44742	8.36232	8.22844	8.64486	8.72276	8.96474	9.10536	8.22247	8.7876	8.81837	8.37139	8.04145	8.50198	8.75497	8.65628	8.55157	9.1673	8.97562	7.9996	8.51381	8.90402
PHKB	8.37595	8.64497	8.55461	7.2276	8.35226	8.04863	8.0597	8.49757	8.42189	8.267	7.90544	8.10737	8.10012	8.13425	8.3858	7.83791	7.89145	8.5287	7.74362	8.47135	8.82454	8.70176	8.21919	8.33158	8.55334	8.47807	8.38701	8.21217	7.9394	8.24935	8.36247	7.50593	8.63131	8.71308	8.2752	8.51663	8.96207	8.735	8.3662	8.55715	8.72098
NR3C1	9.19823	9.42055	9.87297	9.1314	8.88052	9.43182	9.64769	9.40524	9.37117	9.04598	9.67988	9.68364	9.77106	9.70088	9.79649	9.56946	9.56776	9.19355	9.25733	9.87467	9.88535	9.81843	9.32134	9.57206	9.99608	9.91728	9.7297	10.2128	9.6719	9.79893	9.48574	9.25798	9.72131	9.73933	9.74309	9.48537	9.86758	9.73401	9.18728	9.98353	9.22678
FCGR2A	9.55563	9.99424	8.0146	10.3376	9.88321	10.4894	9.02558	9.2602	9.28414	10.4325	9.61812	8.99733	9.24003	8.74952	8.15272	8.76978	7.37368	8.70113	8.38887	9.50585	8.90065	9.92813	10.5597	9.05314	8.29174	10.201	9.76656	7.90032	9.87485	9.06888	10.5433	11.2069	10.8041	10.5085	10.3731	10.1338	9.77928	9.56921	9.70747	10.6295	9.89083
EML4	7.67395	6.11723	6.91628	7.80727	7.80051	7.37183	6.85527	6.60996	6.55376	6.82782	6.44309	5.93653	6.1816	7.22478	7.53405	7.22139	6.92145	6.66756	7.24268	7.30592	6.97513	7.76947	8.01624	6.90692	6.71054	6.93413	6.4765	6.95399	7.41012	7.4772	7.71522	7.09554	7.61604	7.80615	7.56211	7.32085	7.25183	7.80561	7.2148	8.04104	7.10877
CAB39L	3.08013	4.68912	6.16487	2.56444	5.09525	3.99713	5.95074	5.05283	4.27129	6.94495	6.73186	6.95747	4.26132	3.8028	4.30056	4.00328	3.59657	4.5813	2.89589	2.87059	4.45509	3.23235	4.43087	6.05431	4.77837	1.88242	2.99747	6.49788	3.18556	2.48661	2.90937	3.85732	4.23064	3.37501	3.20209	3.8028	3.27656	3.8913	3.93623	3.33276	3.66986
CLCF1	6.79759	6.38792	5.48561	7.55778	7.05377	7.59951	5.5525	6.2898	6.74375	5.04837	7.35497	5.41791	6.81941	6.92195	5.43941	7.17315	8.68968	6.90088	4.79798	5.79393	6.52098	6.30373	6.54511	4.52668	5.80624	5.17411	5.10666	6.21304	5.89724	6.29511	5.21568	5.05161	4.85264	7.32504	6.61248	5.79634	6.87471	6.47215	5.66338	4.24597	5.78185
CHPT1	9.24616	9.82486	10.1287	9.24671	9.2748	9.53783	9.09062	9.21389	9.18372	9.07577	9.59689	9.74662	9.21752	9.66724	9.86424	9.21116	9.12436	10.0448	9.62699	9.33987	9.23963	8.87932	8.72682	8.79934	10.0702	9.2234	9.14453	9.84616	9.4766	9.3328	8.93806	9.12436	8.74431	8.76877	8.9515	9.58188	9.07615	9.59231	9.1944	8.97926	8.87933
NAP1L4	8.47963	8.70692	8.1368	8.47845	8.5641	8.09395	8.47326	8.44989	8.18872	8.33583	8.52021	8.75559	8.15078	7.72569	7.59194	8.31815	8.70836	8.40006	8.66229	8.86356	8.16816	8.4896	8.29699	8.73665	8.52704	8.68302	8.90927	8.38771	8.51372	8.64778	8.72991	8.77418	8.83187	8.70954	8.57013	8.51122	8.01994	8.44946	8.90398	8.91818	8.45216
PMP22	12.0365	12.5753	12.3869	12.3776	12.3869	12.2684	12.5314	12.5444	12.6066	12.7243	12.88	12.88	12.7385	12.4308	13.0761	11.9624	12.4437	13.0106	12.5614	12.0219	12.7865	12.073	11.7732	12.6066	13.1365	12.0219	12.7765	12.8862	12.2326	12.0219	12.2467	11.9727	12.0891	11.7917	11.6486	11.9941	12.7243	12.2416	12.1915	12.3109	12.0662
IL2RB	8.09492	8.23	7.76139	8.09539	7.59321	8.4283	7.42476	8.00527	7.88586	7.6774	7.62749	7.38488	7.48236	7.9382	8.00986	8.18217	8.28858	7.71218	7.80269	7.68707	7.88847	7.80395	7.25225	9.21362	7.51377	8.50477	7.75855	7.52808	8.33737	9.40196	9.00673	7.88062	8.506	8.28256	8.02127	8.92031	8.25914	8.53593	8.55945	8.57606	8.0809
DNALI1	5.52291	4.99688	3.28592	4.59765	4.34116	3.99298	5.84517	5.94265	5.65322	5.13647	6.57088	5.10837	4.52805	3.83524	4.72767	4.80851	3.81345	4.45897	4.36227	5.43268	4.93028	5.13145	4.91395	5.71941	5.05174	5.58595	6.2762	4.27424	5.53704	5.49293	5.1936	7.10501	5.94075	6.00721	6.21681	4.9076	5.15165	4.69222	4.93168	5.36209	4.80691
ZER1	6.23198	6.69758	6.50892	5.86948	6.22598	6.20165	6.6712	6.81828	6.87576	5.84778	6.73668	6.97303	6.01504	6.81552	5.93793	6.31306	6.29631	6.8547	6.39451	6.02545	6.25851	5.25696	6.6317	6.36427	6.30666	6.34658	6.17803	6.36534	5.7925	6.05943	6.10111	5.70803	5.9451	5.97436	6.05315	6.06388	5.43373	6.69419	6.78611	6.28057	6.28809
MKRN1	8.99486	9.24014	9.42629	8.83845	8.74356	8.59641	8.96699	9.01498	8.80947	9.01401	9.28444	9.11048	9.1024	9.22563	9.30495	8.45323	8.51363	9.63799	8.87097	9.2109	9.43592	9.3552	8.85778	9.41603	9.28171	9.32572	9.47373	9.36622	9.36012	9.27951	9.13033	9.00021	9.05508	8.83382	8.84784	9.41635	9.36431	9.26498	9.22994	9.45443	9.148
OPRL1	5.40141	6.02317	5.58864	5.93594	6.1628	5.4949	5.41712	5.62702	5.12849	4.82181	5.129	5.41222	6.24451	4.76259	4.77376	5.87835	6.03695	5.14483	5.74337	5.9057	5.95721	5.70952	5.79747	5.3675	5.83933	5.43247	6.15282	5.01858	5.44541	6.17516	5.95638	6.28905	6.45307	6.48581	5.27031	6.19355	6.05626	5.86128	6.07338	5.93633	5.47231
CYBRD1	6.62091	7.92926	8.92574	7.01515	9.33558	6.02779	9.36812	7.58343	8.24525	9.75865	10.3076	9.20108	6.28173	7.57843	8.44117	7.65383	6.61757	9.01479	7.33795	6.55469	7.27809	6.9993	8.75653	6.89925	7.84564	6.70833	6.87831	8.29931	7.65484	7.15461	7.35633	8.19213	7.48861	8.31193	7.26435	7.26534	4.84428	6.89564	7.28683	6.68585	7.20334
RARA	6.84517	6.66697	6.13928	7.42172	7.46094	6.8771	7.76848	7.76965	7.61682	6.51353	6.98443	6.3792	7.36639	7.60133	6.94455	7.94461	8.44431	7.21772	6.6948	6.44915	6.58774	7.12069	6.94093	6.22735	7.07093	6.86396	6.92347	6.76893	7.0525	7.23245	6.92678	6.65446	6.3252	6.87581	6.69536	7.19476	6.29402	7.00591	7.05357	6.24469	7.36771
MTR	8.36644	8.71867	8.72675	7.78178	7.98322	8.53387	7.99447	7.9798	8.11296	8.29577	8.52835	8.44969	8.63542	7.82481	8.67979	7.96228	7.8165	7.92085	8.17551	8.13238	7.91861	8.15831	7.53542	8.47086	8.23664	8.46309	7.87454	8.31564	7.60976	7.49393	7.50207	7.9476	8.17204	7.93703	8.41034	7.56029	8.52028	7.48402	7.66237	7.93049	7.50223
TXLNG	4.89033	4.50564	6.42942	5.30039	5.915	5.52557	4.09268	3.97705	5.22832	5.88445	5.77368	5.56716	4.98396	5.45486	5.59666	5.54545	4.86027	4.95462	5.05406	4.97445	4.3522	3.62779	5.29024	5.4198	4.8161	4.71506	4.52438	4.79374	5.81346	4.76254	4.87917	5.14587	5.09419	4.37364	2.79605	5.04669	4.54109	5.22375	3.79711	4.96739	5.18923
ZBTB10	5.73512	5.06818	5.78402	5.10302	5.38797	6.49318	5.21089	5.47784	5.03785	5.85148	6.46887	5.53326	6.12013	6.00229	7.04662	5.42717	6.21281	5.78354	5.47307	4.68488	5.72679	5.20888	4.87404	5.73597	6.11365	5.97857	6.02917	5.93814	5.5643	5.13422	5.31184	5.2294	5.33117	4.34789	5.26487	4.68539	5.6232	5.55542	4.96409	4.95695	5.32547
IL6R	6.54132	7.40841	6.65236	8.4772	7.21034	6.74444	6.78949	6.88619	6.55748	5.90229	6.90792	6.61872	6.6418	8.17535	6.63206	6.902	7.85143	7.09396	6.42589	5.79894	5.53916	6.54973	7.09131	6.18979	6.08163	6.79332	6.91723	6.41668	6.81091	6.45851	7.3389	5.95408	6.57463	6.96736	6.41512	6.90595	6.43035	6.66504	6.61163	6.77826	6.76171
AKAP12	8.71571	8.64989	10.4172	10.6969	8.30721	10.0084	8.59047	9.28614	9.17071	9.05796	8.34782	9.082	9.11648	8.92006	9.7107	9.69199	11.1744	9.34858	10.2252	8.80134	8.90986	8.90553	7.82946	8.60895	9.92375	8.49536	7.70567	10.4172	8.84648	8.32503	9.24888	7.33429	8.64147	9.38721	8.24089	7.89141	10.0467	9.75313	8.82119	8.32036	8.63606
MFAP4	7.19454	9.65606	9.53466	8.44921	7.84599	9.0754	8.15301	8.93383	9.18842	9.29702	9.68288	8.72388	8.85629	8.74628	9.13111	7.87779	9.35396	8.67507	9.07266	7.18811	7.59296	7.32412	7.59696	8.76565	9.76268	7.12759	7.30492	10.503	7.85539	8.27102	8.62019	8.63711	5.2831	9.41847	6.10186	7.07707	8.44808	8.98326	8.52556	8.37317	8.51815
SENP7	5.20159	4.99839	4.67029	4.33952	5.47918	4.26116	5.69574	4.05937	4.7957	4.81005	5.08382	4.87377	4.5397	5.38578	5.47071	4.02306	6.2473	5.52149	3.7304	4.62278	5.96626	5.88869	5.49189	4.68624	5.36954	5.11139	4.80222	5.68471	5.70238	5.28163	5.83781	4.5897	5.84025	5.69079	4.41164	5.54682	5.8372	5.53361	4.97706	5.79566	5.09891
PPIF	8.52644	7.31046	7.85625	9.63884	9.1865	9.1013	7.59734	7.37432	7.29531	8.91776	8.42342	7.30179	8.60825	8.31299	7.11639	9.68826	8.77942	7.83511	7.6048	8.38944	6.61424	8.26792	8.22029	7.47242	6.48391	8.34799	7.67051	6.9669	7.67435	8.06155	8.13969	8.1842	7.77631	8.38132	7.89725	7.63769	6.19153	7.3008	7.74683	7.49365	7.77555
TUBA1B	12.8806	12.809	12.1811	13.2976	13.0022	13.126	13.0022	12.7551	12.688	12.6167	12.1997	12.2498	12.9108	13.0128	12.53	12.7817	12.8645	12.1432	12.9548	12.9573	12.7758	13.0343	13.1824	12.8996	12.6623	12.8705	12.8705	13.0343	12.7551	12.7758	12.9318	13.0585	12.6347	13.2377	12.9026	13.1009	12.9464	13.2825	13.0688	13.033	13.1879
LRRC17	9.6377	7.56761	6.43217	5.68311	6.45134	6.45663	9.3803	8.60013	8.35487	7.83237	6.76613	7.67032	6.83454	7.182	7.52518	6.21012	8.08685	7.31875	7.94113	8.17622	9.44913	7.09525	9.578	7.16095	7.98722	8.51506	6.43094	6.65019	9.43399	7.72232	8.17796	8.5502	8.10672	9.41602	7.76588	7.07705	8.81768	9.24002	8.77932	9.15521	8.01117
SRSF11	9.3157	8.97345	9.4143	9.12746	8.0533	9.3656	7.55976	8.12863	8.33656	8.49296	8.64877	8.31922	8.98791	9.15509	9.88936	8.59242	8.85559	8.78036	8.49296	8.35701	9.23919	8.86618	8.14168	8.24888	8.46303	8.74727	9.08964	8.26223	8.06415	7.72402	7.86513	8.29308	8.79585	7.95763	8.38362	8.15253	8.73762	8.3306	8.45394	8.38053	7.8484
PPP3CA	10.0629	10.0565	10.005	9.51829	10.1048	10.3332	10.2426	10.1278	10.1746	10.176	10.1015	10.1099	10.1089	9.97533	9.96597	9.72135	9.66118	9.73862	9.84276	9.61823	9.98049	9.59803	9.77162	9.97883	9.78335	10.0442	9.82264	9.86086	10.0397	9.6378	9.57974	9.13798	9.78667	9.75944	9.82405	9.99333	10.4186	9.67539	9.85795	9.59037	9.79973
CX3CL1	6.13463	7.78023	8.31452	5.77451	6.82001	7.09148	7.85762	6.95557	6.96375	6.72363	7.0773	7.35281	7.75549	8.86236	8.15035	8.47921	8.81821	7.3406	7.41348	6.70464	6.86679	5.92637	5.88387	7.67691	8.60317	6.40552	7.20418	8.06275	7.30346	7.82559	6.96628	6.32116	6.04296	7.07623	6.13078	6.878	6.57125	6.37875	6.56891	6.81655	6.75741
KCNJ15	8.5041	8.02135	8.3412	9.85864	8.41008	7.81062	7.27183	7.30479	6.78828	8.88577	8.60949	8.19966	7.88242	8.39845	7.51142	9.6981	8.4849	7.73836	6.93297	7.59204	7.07716	7.70288	8.16857	8.36276	8.22017	7.61851	6.89494	8.17412	7.66809	6.79593	7.89001	8.55841	7.22623	6.91759	7.26326	6.85733	7.81992	7.63836	7.45537	7.92273	7.82887
GSTA4	9.92912	9.99789	9.90218	8.55078	9.77622	8.91901	9.6713	10.1281	10.3283	9.49975	10.2959	10.4711	10.3504	9.12671	10.0346	8.96995	9.7981	10.1497	9.80033	9.89944	10.2106	9.3497	9.11113	9.6908	9.87439	9.71209	9.32473	9.40357	9.34406	9.26576	8.95706	8.60293	9.07409	8.91358	9.01205	9.42628	9.94931	9.45133	9.2732	9.44924	9.69207
MPST	8.54364	8.58755	9.3296	6.6504	8.89605	7.81998	8.90968	8.98672	8.90313	8.45083	9.0459	9.20265	8.42219	8.68656	8.48807	8.28211	8.68431	9.04244	9.15047	8.40604	8.4193	8.4849	8.85886	8.45553	8.06454	8.12316	8.18424	8.35177	8.29114	8.19308	8.44848	7.2887	7.20235	8.13177	7.91681	8.60526	7.81437	8.35196	8.45515	8.7338	8.47817
BMP5	5.62988	6.39418	5.86519	5.52936	6.46396	7.66536	6.13647	5.97493	5.55808	7.15974	7.37917	6.45226	5.91674	6.03592	7.19039	5.79045	6.76237	6.84014	6.87976	6.55366	6.34034	5.48709	5.80146	7.23838	5.68314	5.86615	4.81633	8.27506	5.49944	5.32356	5.50878	4.76179	5.83093	5.14409	5.60738	5.77796	6.4298	5.94069	5.82767	5.33439	5.53928
ANXA9	5.1074	5.13057	4.81994	5.42706	3.71562	5.21772	5.02402	3.3088	4.17494	5.29706	4.43496	4.41022	4.68854	4.33106	5.0203	4.54681	4.02976	4.00694	3.78408	4.80706	4.57861	3.68477	3.85965	3.73428	4.24439	4.07964	4.29742	4.37248	3.36347	3.3059	3.69639	4.74059	3.47116	4.26556	3.23898	3.99094	5.34322	3.87331	4.86449	4.21797	4.25661
SPAG9	7.89301	8.10672	7.95316	9.00283	7.85684	8.42233	7.50252	7.78848	7.84817	8.2299	8.10056	8.21722	7.90075	8.39006	8.37198	8.00109	8.53398	7.81692	7.98184	7.74305	7.84153	7.98147	8.21114	8.0149	8.12574	7.92967	8.01569	8.04437	7.99916	7.3097	7.86218	8.32244	7.87865	7.83692	7.73204	7.91489	7.89377	7.71273	7.33355	7.5712	7.5063
GFRA1	4.90875	3.68287	5.58349	5.45697	4.81075	4.86942	5.26436	4.57305	5.34308	4.70351	5.34507	5.37967	5.08917	4.99183	5.03176	5.94792	5.97507	5.4546	5.24293	4.63951	4.58388	4.36042	4.58304	5.39283	5.09663	3.02867	4.9505	5.35637	5.74716	5.32515	4.75165	4.03677	4.80864	5.29473	4.62174	3.06057	5.1478	4.39381	4.57578	4.56086	4.46317
EBLN2	6.27015	5.60182	5.832	6.07537	5.95327	6.1913	5.40851	6.17488	6.6774	3.80672	5.06536	5.0708	7.06442	7.82258	5.6202	5.19936	7.61543	4.04019	4.7593	6.47197	6.10171	6.60641	5.3465	2.76916	2.95773	4.38433	4.57893	3.9441	4.89975	5.64164	4.41142	3.79449	4.74934	5.82364	4.77454	4.82708	5.16759	4.86035	5.92081	7.07479	4.46938
TTC28	8.14146	8.12914	8.68024	7.48979	8.21552	8.01742	8.2298	8.30366	8.11714	8.51919	8.37965	8.5547	8.64855	8.80943	8.65946	7.93816	8.2513	8.2396	8.49846	7.72441	8.55289	7.70331	7.62611	8.40559	8.8266	8.27759	8.1453	8.7555	8.2795	7.61752	8.13012	7.8067	7.78556	7.40445	7.78102	8.09953	8.15396	7.99826	7.83597	7.84351	7.76677
RALGPS2	3.89769	4.24951	4.53639	5.19889	4.52837	3.83017	4.91238	4.23749	4.57126	4.81729	2.49328	5.53099	3.7984	4.21375	4.85432	4.5436	4.52041	3.76009	4.4691	6.63074	5.20562	6.97684	4.63863	4.73491	0.467998	4.97559	5.29593	4.63008	4.47744	6.1972	5.02214	5.22076	5.82675	4.79467	6.93763	5.12182	5.77985	4.97522	5.251	5.27228	4.93563
TNKS2	9.27537	9.31346	8.93731	8.84537	7.11953	8.82644	8.41249	9.1335	8.8435	4.93763	6.13239	8.78599	8.22474	8.65046	8.71453	7.86287	8.2324	7.8644	7.75353	7.08344	6.28027	6.83012	8.37159	6.22192	6.79606	7.26749	6.71766	6.44746	7.02598	8.32853	5.26195	5.53399	6.80323	6.90934	7.57881	8.69587	9.02367	8.73338	8.83034	8.55824	8.57842
