# Supplementary material for: Identifying hub circadian rhythm biomarkers and immune cell infiltration in rheumatoid arthritis
Source: Front Immunol. 2022 Sep 27;13:1004883. doi: 10.3389/fimmu.2022.1004883 (PMC9550876; doi:10.3389/fimmu.2022.1004883)
Supplement: Supplementary file 3 [file Table_3.xlsx]

## Sheet: hub genes in green module
Supplementary Table 3 Candidate hub genes in the green module
Genenames
ADAMTS1
ATF3
BHLHE40
CCNL1
CDKN1A
CYR61
EGR1
EREG
FADS3
FOSB
FOSL2
GADD45B
IER3
JUNB
LDLR
LIF
MAFF
MYC
NFIL3
NR4A1
NR4A2
NR4A3
PIM1
PPP1R15A
PTGS2
RGS16
SOCS3
VEGFA
ZFP36
